# Supplementary material for: Analysis of proteomic changes in cassava cv. Kasetsart 50 caused by Sri Lankan cassava mosaic virus infection
Source: BMC Plant Biol. 2022 Dec 10;22:573. doi: 10.1186/s12870-022-03967-1 (PMC9737768; doi:10.1186/s12870-022-03967-1)
Supplement: Supplementary file 3 — Additional file 3. [file 12870_2022_3967_MOESM3_ESM.xlsx]

## Sheet: Sheet1
Majority protein IDs	Protein names	Gene names	Entry name	Organism	Gene ontology (biological process)	Gene ontology (cellular component)	Gene ontology (GO)	Gene ontology (molecular function)	Peptide sequences	Q-value	Healthy	Infect	Intensity healthy_BC6_01_25563	Intensity healthy_BC6_01_25564	Intensity healthy_BC6_01_25565	Intensity infect_BC7_01_25566	Intensity infect_BC7_01_25567	Intensity infect_BC7_01_25568
A0A2C9UY21	(1->3)-beta-glucan endohydrolase (EC 3.2.1.39) (Beta-1,3-endoglucanase)	MANES_12G144400	A0A2C9UY21_MANES	Manihot esculenta (Cassava) (Jatropha manihot)	carbohydrate metabolic process [GO:0005975]	anchored component of plasma membrane [GO:0046658];integral component of membrane [GO:0016021]	anchored component of plasma membrane [GO:0046658];integral component of membrane [GO:0016021];glucan endo-1,3-beta-D-glucosidase activity [GO:0042973];carbohydrate metabolic process [GO:0005975]	glucan endo-1,3-beta-D-glucosidase activity [GO:0042973]	NVSYSNVFDANYDTLVWALHK	0.97294	0	11.6982	0	0	0	0	0	11.6982
A0A2C9V415	(1->3)-beta-glucan endohydrolase (EC 3.2.1.39) (Beta-1,3-endoglucanase)	MANES_10G030200	A0A2C9V415_MANES	Manihot esculenta (Cassava) (Jatropha manihot)	carbohydrate metabolic process [GO:0005975]	anchored component of plasma membrane [GO:0046658]	anchored component of plasma membrane [GO:0046658];glucan endo-1,3-beta-D-glucosidase activity [GO:0042973];carbohydrate metabolic process [GO:0005975]	glucan endo-1,3-beta-D-glucosidase activity [GO:0042973]	TGLLTPFDPSR	0.95868	0	14.4802	0	0	0	0	0	14.4802
A0A2C9U5Y2	(1->3)-beta-glucan endohydrolase (EC 3.2.1.39) (Beta-1,3-endoglucanase)	MANES_17G070500	A0A2C9U5Y2_MANES	Manihot esculenta (Cassava) (Jatropha manihot)	carbohydrate metabolic process [GO:0005975]	anchored component of plasma membrane [GO:0046658]	anchored component of plasma membrane [GO:0046658];glucan endo-1,3-beta-D-glucosidase activity [GO:0042973];carbohydrate metabolic process [GO:0005975]	glucan endo-1,3-beta-D-glucosidase activity [GO:0042973]	APFWINAYPYFAYK	0.97871	12.7118	0	0	0	12.7118	0	0	0
A0A251LD65	(1->3)-beta-glucan endohydrolase (EC 3.2.1.39) (Beta-1,3-endoglucanase)	MANES_05G192000	A0A251LD65_MANES	Manihot esculenta (Cassava) (Jatropha manihot)	carbohydrate metabolic process [GO:0005975]		glucan endo-1,3-beta-D-glucosidase activity [GO:0042973];carbohydrate metabolic process [GO:0005975]	glucan endo-1,3-beta-D-glucosidase activity [GO:0042973]	PTSGVEDENTKLVYTNMLDEQIDAVFSAMK	1.0049	13.0985	0	0	12.6688	13.0985	0	0	0
A0A2C9VEQ2	1-(5-phosphoribosyl)-5-[(5-phosphoribosylamino)methylideneamino] imidazole-4-carboxamide isomerase, chloroplastic (EC 5.3.1.16) (5-proFAR isomerase) (Phosphoribosylformimino-5-aminoimidazole carboxamide ribotide isomerase)	MANES_08G025500	A0A2C9VEQ2_MANES	Manihot esculenta (Cassava) (Jatropha manihot)	histidine biosynthetic process [GO:0000105];tryptophan biosynthetic process [GO:0000162]	chloroplast [GO:0009507];cytoplasm [GO:0005737]	chloroplast [GO:0009507];cytoplasm [GO:0005737];1-(5-phosphoribosyl)-5-[(5-phosphoribosylamino)methylideneamino]imidazole-4-carboxamide isomerase activity [GO:0003949];histidine biosynthetic process [GO:0000105];tryptophan biosynthetic process [GO:0000162]	1-(5-phosphoribosyl)-5-[(5-phosphoribosylamino)methylideneamino]imidazole-4-carboxamide isomerase activity [GO:0003949]	LVLDLSCR	0.96898	14.2652	0	14.2652	0	0	0	0	0
A0A2C9UGB3	1-acylglycerol-3-phosphate O-acyltransferase (EC 2.3.1.51)	MANES_15G148200	A0A2C9UGB3_MANES	Manihot esculenta (Cassava) (Jatropha manihot)	CDP-diacylglycerol biosynthetic process [GO:0016024]	integral component of membrane [GO:0016021]	integral component of membrane [GO:0016021];1-acylglycerol-3-phosphate O-acyltransferase activity [GO:0003841];CDP-diacylglycerol biosynthetic process [GO:0016024]	1-acylglycerol-3-phosphate O-acyltransferase activity [GO:0003841]	MYLWNLAWR	0.97688	12.1876	0	12.1876	0	0	0	0	0
A0SVL8	1-amino-cyclopropane-1-carboxylic acid oxidase		A0SVL8_MANES	Manihot esculenta (Cassava) (Jatropha manihot)			metal ion binding [GO:0046872];oxidoreductase activity [GO:0016491]	metal ion binding [GO:0046872];oxidoreductase activity [GO:0016491]	EPRFEAMKAVENNVNLGPNCYCLIINYY	1.0627	0	12.7913	0	0	0	12.7913	0	0
A0A251LF15	1-phosphatidylinositol 4-kinase (EC 2.7.1.67)	MANES_02G060500	A0A251LF15_MANES	Manihot esculenta (Cassava) (Jatropha manihot)			1-phosphatidylinositol 4-kinase activity [GO:0004430]	1-phosphatidylinositol 4-kinase activity [GO:0004430]	DSDMLRRELPMIR	0.96226	0	13.6821	0	0	0	0	0	13.6821
A0A2C9UDI4	16S rRNA m5C967 methyltransferase (EC 2.1.1.176) (rRNA (cytosine-C(5)-)-methyltransferase RsmB)	MANES_15G059300	A0A2C9UDI4_MANES	Manihot esculenta (Cassava) (Jatropha manihot)	maturation of LSU-rRNA [GO:0000470];regulation of transcription, DNA-templated [GO:0006355];RNA methylation [GO:0001510];rRNA base methylation [GO:0070475]	cytoplasm [GO:0005737];nucleolus [GO:0005730]	cytoplasm [GO:0005737];nucleolus [GO:0005730];RNA binding [GO:0003723];rRNA (cytosine-C5-)-methyltransferase activity [GO:0009383];maturation of LSU-rRNA [GO:0000470];regulation of transcription, DNA-templated [GO:0006355];RNA methylation [GO:0001510];rRNA base methylation [GO:0070475]	RNA binding [GO:0003723];rRNA (cytosine-C5-)-methyltransferase activity [GO:0009383]	YLDHLICSLCHDER	0.96628	0	13.3449	0	0	0	0	13.3449	0
A0A2C9UQ11	18S rRNA aminocarboxypropyltransferase (EC 2.5.1.-)	MANES_13G077900	A0A2C9UQ11_MANES	Manihot esculenta (Cassava) (Jatropha manihot)	enzyme-directed rRNA pseudouridine synthesis [GO:0000455];maturation of SSU-rRNA [GO:0030490]	cytoplasm [GO:0005737]	cytoplasm [GO:0005737];18S rRNA aminocarboxypropyltransferase activity [GO:0106388];S-adenosyl-L-methionine binding [GO:1904047];enzyme-directed rRNA pseudouridine synthesis [GO:0000455];maturation of SSU-rRNA [GO:0030490]	18S rRNA aminocarboxypropyltransferase activity [GO:0106388];S-adenosyl-L-methionine binding [GO:1904047]	VPKAVPDVQGGETSK	0.96343	16.5088	0	16.5088	0	16.3212	0	0	0
A0A251J6Y7	2Fe-2S ferredoxin-type domain-containing protein	MANES_15G169000	A0A251J6Y7_MANES	Manihot esculenta (Cassava) (Jatropha manihot)			iron-sulfur cluster binding [GO:0051536]	iron-sulfur cluster binding [GO:0051536]	YFARGPIER	0.95417	12.9342	0	0	12.9342	0	0	0	0
A0A2C9UMW2	2OG-FeII_Oxy_2 domain-containing protein	MANES_13G011800	A0A2C9UMW2_MANES	Manihot esculenta (Cassava) (Jatropha manihot)	DNA repair [GO:0006281]		dioxygenase activity [GO:0051213];DNA repair [GO:0006281]	dioxygenase activity [GO:0051213]	SGDVVLMAGEARECFHGKC	0.99538	0	16.6833	0	0	0	16.2246	0	16.6833
A0A2C9W630	3-hydroxy-3-methylglutaryl coenzyme A reductase (HMG-CoA reductase) (EC 1.1.1.34)	MANES_03G096600	A0A2C9W630_MANES	Manihot esculenta (Cassava) (Jatropha manihot)	coenzyme A metabolic process [GO:0015936];isoprenoid biosynthetic process [GO:0008299];sterol biosynthetic process [GO:0016126]	endoplasmic reticulum membrane [GO:0005789];integral component of membrane [GO:0016021];peroxisomal membrane [GO:0005778]	endoplasmic reticulum membrane [GO:0005789];integral component of membrane [GO:0016021];peroxisomal membrane [GO:0005778];hydroxymethylglutaryl-CoA reductase (NADPH) activity [GO:0004420];coenzyme A metabolic process [GO:0015936];isoprenoid biosynthetic process [GO:0008299];sterol biosynthetic process [GO:0016126]	hydroxymethylglutaryl-CoA reductase (NADPH) activity [GO:0004420]	DSSRQPTSGKPMNSDNVK	0.96597	14.9679	0	14.9679	0	0	0	0	0
A0A2C9W899	3-ketoacyl-CoA synthase (EC 2.3.1.-)	MANES_03G170600	A0A2C9W899_MANES	Manihot esculenta (Cassava) (Jatropha manihot)	fatty acid biosynthetic process [GO:0006633]	integral component of membrane [GO:0016021]	integral component of membrane [GO:0016021];very-long-chain 3-ketoacyl-CoA synthase activity [GO:0102756];fatty acid biosynthetic process [GO:0006633]	very-long-chain 3-ketoacyl-CoA synthase activity [GO:0102756]	CYNCVFQREDESER	0.97705	0	13.3225	0	0	0	0	0	13.3225
A0A2C9ULM6	3-ketoacyl-CoA synthase (EC 2.3.1.-)	MANES_14G102100	A0A2C9ULM6_MANES	Manihot esculenta (Cassava) (Jatropha manihot)	fatty acid biosynthetic process [GO:0006633]	integral component of membrane [GO:0016021]	integral component of membrane [GO:0016021];very-long-chain 3-ketoacyl-CoA synthase activity [GO:0102756];fatty acid biosynthetic process [GO:0006633]	very-long-chain 3-ketoacyl-CoA synthase activity [GO:0102756]	DNPKSVEFQMRILER	0.97651	12.1756	12.5706	12.1756	0	0	12.5706	0	0
A0A2C9VSS3	3-methyl-2-oxobutanoate hydroxymethyltransferase (EC 2.1.2.11)	MANES_05G029300	A0A2C9VSS3_MANES	Manihot esculenta (Cassava) (Jatropha manihot)	pantothenate biosynthetic process [GO:0015940]	mitochondrion [GO:0005739]	mitochondrion [GO:0005739];3-methyl-2-oxobutanoate hydroxymethyltransferase activity [GO:0003864];magnesium ion binding [GO:0000287];pantothenate biosynthetic process [GO:0015940]	3-methyl-2-oxobutanoate hydroxymethyltransferase activity [GO:0003864];magnesium ion binding [GO:0000287]	VTPKFCKQYACVGDVVNK	1.0077	0	15.8769	0	0	0	15.8769	0	0
A0A2C9U9I6	3'-5' exonuclease domain-containing protein	MANES_16G077100	A0A2C9U9I6_MANES	Manihot esculenta (Cassava) (Jatropha manihot)			3'-5' exonuclease activity [GO:0008408];nucleic acid binding [GO:0003676]	3'-5' exonuclease activity [GO:0008408];nucleic acid binding [GO:0003676]	EEVRVLLR	0.96237	0	14.3706	0	0	0	14.3706	0	0
A0A251LSL4	30S ribosomal protein S17, chloroplastic	MANES_01G180900	A0A251LSL4_MANES	Manihot esculenta (Cassava) (Jatropha manihot)	translation [GO:0006412]	ribosome [GO:0005840]	ribosome [GO:0005840];rRNA binding [GO:0019843];structural constituent of ribosome [GO:0003735];translation [GO:0006412]	rRNA binding [GO:0019843];structural constituent of ribosome [GO:0003735]	VRLDPSR	0.96398	16.1503	18.6907	0	0	16.1503	18.6907	18.1046	0
B1NWD9	30S ribosomal protein S2, chloroplastic	rps2	RR2_MANES	Manihot esculenta (Cassava) (Jatropha manihot)	translation [GO:0006412]	chloroplast [GO:0009507];small ribosomal subunit [GO:0015935]	chloroplast [GO:0009507];small ribosomal subunit [GO:0015935];structural constituent of ribosome [GO:0003735];translation [GO:0006412]	structural constituent of ribosome [GO:0003735]	ARCHYVNK	0.96306	12.4549	0	0	0	12.4549	0	0	0
A0A2C9UNM6	4-diphosphocytidyl-2C-methyl-D-erythritol synthase (EC 2.7.7.60) (MEP cytidylyltransferase)	MANES_14G146200	A0A2C9UNM6_MANES	Manihot esculenta (Cassava) (Jatropha manihot)	isopentenyl diphosphate biosynthetic process, methylerythritol 4-phosphate pathway [GO:0019288]		2-C-methyl-D-erythritol 4-phosphate cytidylyltransferase activity [GO:0050518];isopentenyl diphosphate biosynthetic process, methylerythritol 4-phosphate pathway [GO:0019288]	2-C-methyl-D-erythritol 4-phosphate cytidylyltransferase activity [GO:0050518]	IATTSIKCSAK	0.95032	0	13.1491	0	0	0	0	13.1491	0
A0A2C9W7J2	40S ribosomal protein S4	MANES_03G095200	A0A2C9W7J2_MANES	Manihot esculenta (Cassava) (Jatropha manihot)	translation [GO:0006412]	cytosolic small ribosomal subunit [GO:0022627]	cytosolic small ribosomal subunit [GO:0022627];RNA binding [GO:0003723];rRNA binding [GO:0019843];structural constituent of ribosome [GO:0003735];translation [GO:0006412]	RNA binding [GO:0003723];rRNA binding [GO:0019843];structural constituent of ribosome [GO:0003735]	TDKTYPAGFMDVVSIPKTNENFR	1.0028	10.8373	14.3955	10.8373	0	0	14.3955	0	0
A0A2C9V564	40S ribosomal protein S6	MANES_10G105000	A0A2C9V564_MANES	Manihot esculenta (Cassava) (Jatropha manihot)	translation [GO:0006412]	ribosome [GO:0005840]	ribosome [GO:0005840];structural constituent of ribosome [GO:0003735];translation [GO:0006412]	structural constituent of ribosome [GO:0003735]	KLEVDDDQKLR	0.95311	12.9986	0	0	0	12.9986	0	0	0
B1NWI7	50S ribosomal protein L16, chloroplastic	rpl16	RK16_MANES	Manihot esculenta (Cassava) (Jatropha manihot)	translation [GO:0006412]	chloroplast [GO:0009507];ribosome [GO:0005840]	chloroplast [GO:0009507];ribosome [GO:0005840];rRNA binding [GO:0019843];structural constituent of ribosome [GO:0003735];translation [GO:0006412]	rRNA binding [GO:0019843];structural constituent of ribosome [GO:0003735]	PTETRMGSGK	1.0109	0	13.7476	0	0	0	0	9.93241	13.7476
A0A2C9WNN0	60S acidic ribosomal protein P0	MANES_01G162900	A0A2C9WNN0_MANES	Manihot esculenta (Cassava) (Jatropha manihot)	cytoplasmic translation [GO:0002181];ribosomal large subunit assembly [GO:0000027]	cytosolic large ribosomal subunit [GO:0022625]	cytosolic large ribosomal subunit [GO:0022625];large ribosomal subunit rRNA binding [GO:0070180];structural constituent of ribosome [GO:0003735];cytoplasmic translation [GO:0002181];ribosomal large subunit assembly [GO:0000027]	large ribosomal subunit rRNA binding [GO:0070180];structural constituent of ribosome [GO:0003735]	LTKAQKK	0.96771	0	17.6628	0	0	0	0	17.6628	0
A0A2C9W058	Aa_trans domain-containing protein	MANES_04G068600	A0A2C9W058_MANES	Manihot esculenta (Cassava) (Jatropha manihot)	amino acid transport [GO:0006865];auxin-activated signaling pathway [GO:0009734]	integral component of membrane [GO:0016021];plasma membrane [GO:0005886]	integral component of membrane [GO:0016021];plasma membrane [GO:0005886];symporter activity [GO:0015293];amino acid transport [GO:0006865];auxin-activated signaling pathway [GO:0009734]	symporter activity [GO:0015293]	MPGVSYNPVRGSSDIER	1.0047	0	11.2152	0	0	0	0	11.2152	0
A0A251KI96	Aa_trans domain-containing protein	MANES_07G095400	A0A251KI96_MANES	Manihot esculenta (Cassava) (Jatropha manihot)	amino acid transport [GO:0006865];auxin-activated signaling pathway [GO:0009734]	integral component of membrane [GO:0016021];plasma membrane [GO:0005886]	integral component of membrane [GO:0016021];plasma membrane [GO:0005886];symporter activity [GO:0015293];amino acid transport [GO:0006865];auxin-activated signaling pathway [GO:0009734]	symporter activity [GO:0015293]	AEDEKLPQQRR	0.96008	13.1941	0	0	0	13.1941	0	0	0
A0A2C9VZH0	Aa_trans domain-containing protein	MANES_05G169100	A0A2C9VZH0_MANES	Manihot esculenta (Cassava) (Jatropha manihot)	amino acid transport [GO:0006865];auxin-activated signaling pathway [GO:0009734]	integral component of membrane [GO:0016021];plasma membrane [GO:0005886]	integral component of membrane [GO:0016021];plasma membrane [GO:0005886];symporter activity [GO:0015293];amino acid transport [GO:0006865];auxin-activated signaling pathway [GO:0009734]	symporter activity [GO:0015293]	LKFFKPPN	0.965	14.76	15.0159	14.76	0	0	15.0159	0	0
A0A2C9UNS6	AAA domain-containing protein	MANES_13G043200	A0A2C9UNS6_MANES	Manihot esculenta (Cassava) (Jatropha manihot)	proteasome-mediated ubiquitin-dependent protein catabolic process [GO:0043161]	cytoplasm [GO:0005737];nucleus [GO:0005634];proteasome regulatory particle, base subcomplex [GO:0008540]	cytoplasm [GO:0005737];nucleus [GO:0005634];proteasome regulatory particle, base subcomplex [GO:0008540];ATP binding [GO:0005524];ATP hydrolysis activity [GO:0016887];proteasome-activating activity [GO:0036402];proteasome-mediated ubiquitin-dependent protein catabolic process [GO:0043161]	ATP binding [GO:0005524];ATP hydrolysis activity [GO:0016887];proteasome-activating activity [GO:0036402]	KPDGGDK	1	0	12.7624	0	0	0	0	0	12.7624
A0A2C9VUX4	AAA domain-containing protein	MANES_05G019300	A0A2C9VUX4_MANES	Manihot esculenta (Cassava) (Jatropha manihot)		integral component of membrane [GO:0016021]	integral component of membrane [GO:0016021];ATP binding [GO:0005524];ATP hydrolysis activity [GO:0016887]	ATP binding [GO:0005524];ATP hydrolysis activity [GO:0016887]	PGRIDVHIHFPLCDFSAFKTLANSYLGVK	1.0563	0	13.1317	0	0	0	0	13.1317	0
A0A2C9UX94	AAA domain-containing protein	MANES_11G011400	A0A2C9UX94_MANES	Manihot esculenta (Cassava) (Jatropha manihot)	proteasome-mediated ubiquitin-dependent protein catabolic process [GO:0043161]	cytoplasm [GO:0005737];nucleus [GO:0005634];proteasome regulatory particle, base subcomplex [GO:0008540]	cytoplasm [GO:0005737];nucleus [GO:0005634];proteasome regulatory particle, base subcomplex [GO:0008540];ATP binding [GO:0005524];ATP hydrolysis activity [GO:0016887];proteasome-activating activity [GO:0036402];proteasome-mediated ubiquitin-dependent protein catabolic process [GO:0043161]	ATP binding [GO:0005524];ATP hydrolysis activity [GO:0016887];proteasome-activating activity [GO:0036402]	TVTEKDFLDAVNK	0.96992	0	13.7276	0	0	0	0	13.7276	0
A0A2C9WIT6	AAA domain-containing protein	MANES_01G035500	A0A2C9WIT6_MANES	Manihot esculenta (Cassava) (Jatropha manihot)			ADP binding [GO:0043531]	ADP binding [GO:0043531]	ETEDLCLDEVR	0.96813	0	13.8546	0	0	0	0	13.8546	0
A0A2C9U9R7	AAA domain-containing protein	MANES_16G042500	A0A2C9U9R7_MANES	Manihot esculenta (Cassava) (Jatropha manihot)	DNA-dependent DNA replication [GO:0006261];DNA repair [GO:0006281]	DNA polymerase III complex [GO:0009360];DNA replication factor C complex [GO:0005663];nucleus [GO:0005634]	DNA polymerase III complex [GO:0009360];DNA replication factor C complex [GO:0005663];nucleus [GO:0005634];ATP binding [GO:0005524];DNA binding [GO:0003677];DNA-directed DNA polymerase activity [GO:0003887];DNA repair [GO:0006281];DNA-dependent DNA replication [GO:0006261]	ATP binding [GO:0005524];DNA binding [GO:0003677];DNA-directed DNA polymerase activity [GO:0003887]	CQKFFFPK	0.96224	0	14.2804	0	0	0	14.2804	0	0
A0A2C9WC79	AAA domain-containing protein	MANES_02G089700	A0A2C9WC79_MANES	Manihot esculenta (Cassava) (Jatropha manihot)	proteolysis [GO:0006508]	chloroplast thylakoid [GO:0009534];integral component of membrane [GO:0016021]	chloroplast thylakoid [GO:0009534];integral component of membrane [GO:0016021];ATP binding [GO:0005524];ATP hydrolysis activity [GO:0016887];ATP-dependent peptidase activity [GO:0004176];metalloendopeptidase activity [GO:0004222];proteolysis [GO:0006508]	ATP binding [GO:0005524];ATP-dependent peptidase activity [GO:0004176];ATP hydrolysis activity [GO:0016887];metalloendopeptidase activity [GO:0004222]	QVTVDVPDIR	0.96103	0	14.7982	0	0	0	0	14.7982	0
A0A2C9U4V5	AAA domain-containing protein	MANES_17G016400	A0A2C9U4V5_MANES	Manihot esculenta (Cassava) (Jatropha manihot)	protein catabolic process [GO:0030163];proteolysis [GO:0006508]	mitochondrial matrix [GO:0005759]	mitochondrial matrix [GO:0005759];ATP binding [GO:0005524];ATP hydrolysis activity [GO:0016887];protein catabolic process [GO:0030163];proteolysis [GO:0006508]	ATP binding [GO:0005524];ATP hydrolysis activity [GO:0016887]	IYHASVQK	0.96935	0	15.2396	0	0	0	15.2396	0	0
A0A2C9UHY7	AAA domain-containing protein	MANES_14G018100	A0A2C9UHY7_MANES	Manihot esculenta (Cassava) (Jatropha manihot)	proteolysis [GO:0006508]	chloroplast thylakoid [GO:0009534];membrane [GO:0016020]	chloroplast thylakoid [GO:0009534];membrane [GO:0016020];ATP binding [GO:0005524];ATP hydrolysis activity [GO:0016887];ATP-dependent peptidase activity [GO:0004176];metalloendopeptidase activity [GO:0004222];proteolysis [GO:0006508]	ATP binding [GO:0005524];ATP-dependent peptidase activity [GO:0004176];ATP hydrolysis activity [GO:0016887];metalloendopeptidase activity [GO:0004222]	VNEFGSGDDTAVSGLEGSRIDELGGESLGTESGEMHSK	0.9878	0	17.43	0	0	0	17.43	0	0
A0A2C9WGD8	AAA domain-containing protein	MANES_02G215300	A0A2C9WGD8_MANES	Manihot esculenta (Cassava) (Jatropha manihot)			ADP binding [GO:0043531]	ADP binding [GO:0043531]	HHQISRK	0.97705	12.219	0	12.219	0	0	0	0	0
A0A2C9UFC0	AAA domain-containing protein	MANES_15G093400	A0A2C9UFC0_MANES	Manihot esculenta (Cassava) (Jatropha manihot)			ATP binding [GO:0005524];ATP hydrolysis activity [GO:0016887]	ATP binding [GO:0005524];ATP hydrolysis activity [GO:0016887]	ECYRSNGKAWR	0.95303	12.9813	0	12.9813	0	0	0	0	0
A0A2C9U9D7	AAA domain-containing protein	MANES_16G008400	A0A2C9U9D7_MANES	Manihot esculenta (Cassava) (Jatropha manihot)	defense response [GO:0006952]		ADP binding [GO:0043531];defense response [GO:0006952]	ADP binding [GO:0043531]	PFNTIGKLTNPR	0.95024	14.0314	0	0	14.0314	0	0	0	0
A0A2C9WHL2	AAA domain-containing protein	MANES_01G037900	A0A2C9WHL2_MANES	Manihot esculenta (Cassava) (Jatropha manihot)		integral component of membrane [GO:0016021]	integral component of membrane [GO:0016021];ATP binding [GO:0005524];ATP hydrolysis activity [GO:0016887]	ATP binding [GO:0005524];ATP hydrolysis activity [GO:0016887]	VWWSNEK	0.95533	14.1991	0	0	14.1991	0	0	0	0
A0A2C9UQ58	AAA domain-containing protein	MANES_13G083000	A0A2C9UQ58_MANES	Manihot esculenta (Cassava) (Jatropha manihot)	proteolysis [GO:0006508]	chloroplast thylakoid [GO:0009534];membrane [GO:0016020]	chloroplast thylakoid [GO:0009534];membrane [GO:0016020];ATP binding [GO:0005524];ATP hydrolysis activity [GO:0016887];ATP-dependent peptidase activity [GO:0004176];metalloendopeptidase activity [GO:0004222];proteolysis [GO:0006508]	ATP binding [GO:0005524];ATP-dependent peptidase activity [GO:0004176];ATP hydrolysis activity [GO:0016887];metalloendopeptidase activity [GO:0004222]	LEALRDEYMRYSVEK	0.9795	14.6964	0	14.6964	0	0	0	0	0
A0A199U9Z2	AAA domain-containing protein	MANES_S087000	A0A199U9Z2_MANES	Manihot esculenta (Cassava) (Jatropha manihot)			ADP binding [GO:0043531]	ADP binding [GO:0043531]	ETEDLCLDEVR	1	15.4025	15.9921	15.4025	0	13.1913	0	0	15.9921
A0A2C9WGI9	AAA domain-containing protein	MANES_02G219800	A0A2C9WGI9_MANES	Manihot esculenta (Cassava) (Jatropha manihot)			ATP binding [GO:0005524];ATP hydrolysis activity [GO:0016887]	ATP binding [GO:0005524];ATP hydrolysis activity [GO:0016887]	QIEEDRR	0.95049	16.3008	0	16.3008	0	0	0	0	0
A0A2C9WKP1	AAA domain-containing protein	MANES_01G139500	A0A2C9WKP1_MANES	Manihot esculenta (Cassava) (Jatropha manihot)			ATP binding [GO:0005524];ATP hydrolysis activity [GO:0016887]	ATP binding [GO:0005524];ATP hydrolysis activity [GO:0016887]	NFSVAIEKGEEVNDVYENVK	0.96732	17.4896	0	0	0	17.4896	0	0	0
A0A2C9WDG2	Aamy domain-containing protein	MANES_02G054500	A0A2C9WDG2_MANES	Manihot esculenta (Cassava) (Jatropha manihot)	carbohydrate metabolic process [GO:0005975]		catalytic activity [GO:0003824];carbohydrate metabolic process [GO:0005975]	catalytic activity [GO:0003824]	GNPSSGM	0.96972	15.9676	15.9743	0	15.9676	0	15.9743	0	0
A0A2C9V6E5	AB hydrolase-1 domain-containing protein	MANES_10G105700	A0A2C9V6E5_MANES	Manihot esculenta (Cassava) (Jatropha manihot)					VPNLDEAANILLPQTPEK	0.95896	0	13.6619	0	0	0	0	0	13.6619
A0A2C9WEH1	AB hydrolase-1 domain-containing protein	MANES_02G152000	A0A2C9WEH1_MANES	Manihot esculenta (Cassava) (Jatropha manihot)					MTRCFSFSEAMNWYHR	0.95826	0	15.6678	0	0	0	0	15.6678	0
A0A2C9UV10	AB hydrolase-1 domain-containing protein	MANES_12G095700	A0A2C9UV10_MANES	Manihot esculenta (Cassava) (Jatropha manihot)	jasmonic acid metabolic process [GO:0009694];salicylic acid metabolic process [GO:0009696]		methyl indole-3-acetate esterase activity [GO:0080030];methyl jasmonate esterase activity [GO:0080032];methyl salicylate esterase activity [GO:0080031];jasmonic acid metabolic process [GO:0009694];salicylic acid metabolic process [GO:0009696]	methyl indole-3-acetate esterase activity [GO:0080030];methyl jasmonate esterase activity [GO:0080032];methyl salicylate esterase activity [GO:0080031]	QLTDLHSFSDYYEPLMEFMKSLPPEER	0.9559	0	17.7039	0	0	0	0	0	17.7039
A0A2C9UQC2	AB hydrolase-1 domain-containing protein	MANES_13G094500	A0A2C9UQC2_MANES	Manihot esculenta (Cassava) (Jatropha manihot)			catalytic activity [GO:0003824]	catalytic activity [GO:0003824]	SKFNLYVPDLLFFGDSYTTR	1.0152	13.0141	12.8452	0	13.0141	0	0	12.8452	0
A0A2C9UWY0	ABC transporter domain-containing protein	MANES_12G157000	A0A2C9UWY0_MANES	Manihot esculenta (Cassava) (Jatropha manihot)		integral component of membrane [GO:0016021]	integral component of membrane [GO:0016021];ABC-type transporter activity [GO:0140359];ATP binding [GO:0005524]	ABC-type transporter activity [GO:0140359];ATP binding [GO:0005524]	SGKCLQYMFGR	0.95375	0	12.1886	0	0	0	0	0	12.1886
A0A2C9VJS4	ABC transporter domain-containing protein	MANES_07G034600	A0A2C9VJS4_MANES	Manihot esculenta (Cassava) (Jatropha manihot)		integral component of membrane [GO:0016021]	integral component of membrane [GO:0016021];ABC-type transporter activity [GO:0140359];ATP binding [GO:0005524]	ABC-type transporter activity [GO:0140359];ATP binding [GO:0005524]	SHASFLNQCVVLTRR	0.97386	13.1227	0	0	13.1227	0	0	0	0
A0A2C9VP89	ABC transporter domain-containing protein	MANES_06G095100	A0A2C9VP89_MANES	Manihot esculenta (Cassava) (Jatropha manihot)	lipid transport [GO:0006869]	integral component of membrane [GO:0016021];intracellular membrane-bounded organelle [GO:0043231]	integral component of membrane [GO:0016021];intracellular membrane-bounded organelle [GO:0043231];ABC-type transporter activity [GO:0140359];ATP binding [GO:0005524];ATPase-coupled transmembrane transporter activity [GO:0042626];lipid transporter activity [GO:0005319];lipid transport [GO:0006869]	ABC-type transporter activity [GO:0140359];ATPase-coupled transmembrane transporter activity [GO:0042626];ATP binding [GO:0005524];lipid transporter activity [GO:0005319]	VASSSGA	0.95478	15.1609	0	15.1609	0	0	0	0	0
A0A2C9WMY3	ABC-type xenobiotic transporter (EC 7.6.2.2)	MANES_01G217900	A0A2C9WMY3_MANES	Manihot esculenta (Cassava) (Jatropha manihot)	transmembrane transport [GO:0055085]	integral component of membrane [GO:0016021];membrane [GO:0016020]	integral component of membrane [GO:0016021];membrane [GO:0016020];ABC-type transporter activity [GO:0140359];ATP binding [GO:0005524];ATPase-coupled transmembrane transporter activity [GO:0042626];transmembrane transport [GO:0055085]	ABC-type transporter activity [GO:0140359];ATPase-coupled transmembrane transporter activity [GO:0042626];ATP binding [GO:0005524]	NNRFQFNVMINRDSR	0.97709	11.0773	0	0	0	11.0773	0	0	0
A0A2C9V2E7	ABC1 domain-containing protein	MANES_10G013300	A0A2C9V2E7_MANES	Manihot esculenta (Cassava) (Jatropha manihot)					LCTTVPVR	0.96757	0	15.7945	0	0	0	0	0	15.7945
A0A2C9UXM3	ABC1 domain-containing protein	MANES_12G141200	A0A2C9UXM3_MANES	Manihot esculenta (Cassava) (Jatropha manihot)	iron ion homeostasis [GO:0055072];membrane lipid biosynthetic process [GO:0046467];regulation of response to reactive oxygen species [GO:1901031]	integral component of membrane [GO:0016021]	integral component of membrane [GO:0016021];protein kinase activity [GO:0004672];iron ion homeostasis [GO:0055072];membrane lipid biosynthetic process [GO:0046467];regulation of response to reactive oxygen species [GO:1901031]	protein kinase activity [GO:0004672]	ARLKGQEVVVK	0.96067	16.1053	0	0	16.1053	0	0	0	0
A0A2C9VT75	Abhydrolase_3 domain-containing protein	MANES_05G042800	A0A2C9VT75_MANES	Manihot esculenta (Cassava) (Jatropha manihot)			hydrolase activity [GO:0016787]	hydrolase activity [GO:0016787]	QALDPDGER	1.0223	0	11.8271	0	0	0	11.8271	0	0
A0A2C9WRW5	Abhydrolase_3 domain-containing protein	MANES_01G264300	A0A2C9WRW5_MANES	Manihot esculenta (Cassava) (Jatropha manihot)			hydrolase activity [GO:0016787]	hydrolase activity [GO:0016787]	DHRYCNPMLEGPHQDK	0.97093	16.0747	0	16.0747	0	15.0085	0	0	0
A0A2C9W2F6	Acetate--CoA ligase (EC 6.2.1.1)	MANES_04G095800	A0A2C9W2F6_MANES	Manihot esculenta (Cassava) (Jatropha manihot)	acetyl-CoA biosynthetic process from acetate [GO:0019427]		acetate-CoA ligase activity [GO:0003987];AMP binding [GO:0016208];ATP binding [GO:0005524];acetyl-CoA biosynthetic process from acetate [GO:0019427]	acetate-CoA ligase activity [GO:0003987];AMP binding [GO:0016208];ATP binding [GO:0005524]	YLEMYKRSVEDPAGFWSDIASQFYWK	1.0324	0	12.8692	0	0	0	12.8692	0	0
B1NWF9	Acetyl-coenzyme A carboxylase carboxyl transferase subunit beta, chloroplastic (ACCase subunit beta) (Acetyl-CoA carboxylase carboxyltransferase subunit beta) (EC 2.1.3.15)	accD	B1NWF9_MANES	Manihot esculenta (Cassava) (Jatropha manihot)	fatty acid biosynthetic process [GO:0006633];malonyl-CoA biosynthetic process [GO:2001295]	acetyl-CoA carboxylase complex [GO:0009317];chloroplast stroma [GO:0009570]	acetyl-CoA carboxylase complex [GO:0009317];chloroplast stroma [GO:0009570];acetyl-CoA carboxylase activity [GO:0003989];ATP binding [GO:0005524];carboxyl- or carbamoyltransferase activity [GO:0016743];zinc ion binding [GO:0008270];fatty acid biosynthetic process [GO:0006633];malonyl-CoA biosynthetic process [GO:2001295]	acetyl-CoA carboxylase activity [GO:0003989];ATP binding [GO:0005524];carboxyl- or carbamoyltransferase activity [GO:0016743];zinc ion binding [GO:0008270]	SSFYSYWNSSYLNNGSR	0.99921	13.9249	0	0	0	13.9249	0	0	0
A0A2C9WLW6	acidPPc domain-containing protein	MANES_01G138300	A0A2C9WLW6_MANES	Manihot esculenta (Cassava) (Jatropha manihot)	lipid biosynthetic process [GO:0008610];protein N-linked glycosylation [GO:0006487]	integral component of endoplasmic reticulum membrane [GO:0030176];intracellular membrane-bounded organelle [GO:0043231]	integral component of endoplasmic reticulum membrane [GO:0030176];intracellular membrane-bounded organelle [GO:0043231];dolichyldiphosphatase activity [GO:0047874];lipid biosynthetic process [GO:0008610];protein N-linked glycosylation [GO:0006487]	dolichyldiphosphatase activity [GO:0047874]	VFQHEAFVK	0.97743	15.5416	0	0	15.5416	0	0	0	0
A0A2C9VCW4	ACPS domain-containing protein	MANES_08G026600	A0A2C9VCW4_MANES	Manihot esculenta (Cassava) (Jatropha manihot)			holo-[acyl-carrier-protein] synthase activity [GO:0008897];magnesium ion binding [GO:0000287]	holo-[acyl-carrier-protein] synthase activity [GO:0008897];magnesium ion binding [GO:0000287]	TFTIHVK	0.97977	12.084	0	0	12.084	0	0	0	0
A0A2C9VZA8	Acyl-[acyl-carrier-protein] desaturase (EC 1.14.19.-)	MANES_04G034900	A0A2C9VZA8_MANES	Manihot esculenta (Cassava) (Jatropha manihot)	defense response [GO:0006952];fatty acid biosynthetic process [GO:0006633];fatty acid metabolic process [GO:0006631]	chloroplast [GO:0009507]	chloroplast [GO:0009507];acyl-[acyl-carrier-protein] desaturase activity [GO:0045300];metal ion binding [GO:0046872];stearoyl-CoA 9-desaturase activity [GO:0004768];defense response [GO:0006952];fatty acid biosynthetic process [GO:0006633];fatty acid metabolic process [GO:0006631]	acyl-[acyl-carrier-protein] desaturase activity [GO:0045300];metal ion binding [GO:0046872];stearoyl-CoA 9-desaturase activity [GO:0004768]	KPFTPPR	0.96648	17.4165	18.9749	0	17.4165	0	18.6907	18.9749	0
A0A2C9VNK2	Acyl-[acyl-carrier-protein] hydrolase (EC 3.1.2.-)	MANES_06G063300	A0A2C9VNK2_MANES	Manihot esculenta (Cassava) (Jatropha manihot)		chloroplast [GO:0009507]	chloroplast [GO:0009507];acyl carrier activity [GO:0000036];acyl-[acyl-carrier-protein] hydrolase activity [GO:0016297]	acyl-[acyl-carrier-protein] hydrolase activity [GO:0016297];acyl carrier activity [GO:0000036]	MPEEVRTEISPWFIEKQAIK	0.97524	0	14.7594	0	0	0	0	14.7594	0
A0A2C9WDB9	Acyl-coenzyme A oxidase	MANES_02G041600	A0A2C9WDB9_MANES	Manihot esculenta (Cassava) (Jatropha manihot)	fatty acid beta-oxidation using acyl-CoA oxidase [GO:0033540];lipid homeostasis [GO:0055088];long-chain fatty acid metabolic process [GO:0001676];very long-chain fatty acid metabolic process [GO:0000038]	peroxisome [GO:0005777]	peroxisome [GO:0005777];acyl-CoA oxidase activity [GO:0003997];FAD binding [GO:0071949];fatty acid binding [GO:0005504];flavin adenine dinucleotide binding [GO:0050660];palmitoyl-CoA oxidase activity [GO:0016401];fatty acid beta-oxidation using acyl-CoA oxidase [GO:0033540];lipid homeostasis [GO:0055088];long-chain fatty acid metabolic process [GO:0001676];very long-chain fatty acid metabolic pro…	acyl-CoA oxidase activity [GO:0003997];FAD binding [GO:0071949];fatty acid binding [GO:0005504];flavin adenine dinucleotide binding [GO:0050660];palmitoyl-CoA oxidase activity [GO:0016401]	HAFHVSDR	0.99095	0	13.1164	0	0	0	0	0	13.1164
A0A251JSL4	Adenine phosphoribosyltransferase (EC 2.4.2.7)	MANES_11G057500	A0A251JSL4_MANES	Manihot esculenta (Cassava) (Jatropha manihot)	adenine salvage [GO:0006168];AMP salvage [GO:0044209];purine ribonucleoside salvage [GO:0006166]	cytosol [GO:0005829]	cytosol [GO:0005829];adenine phosphoribosyltransferase activity [GO:0003999];adenine salvage [GO:0006168];AMP salvage [GO:0044209];purine ribonucleoside salvage [GO:0006166]	adenine phosphoribosyltransferase activity [GO:0003999]	GQCRLNGK	0.96211	0	15.3083	0	0	0	0	15.3083	0
A0A2C9UK43	Adenylate kinase (EC 2.7.4.3)	MANES_14G053000	A0A2C9UK43_MANES	Manihot esculenta (Cassava) (Jatropha manihot)		cytoplasm [GO:0005737];mitochondrion [GO:0005739]	cytoplasm [GO:0005737];mitochondrion [GO:0005739];adenylate kinase activity [GO:0004017];ATP binding [GO:0005524]	adenylate kinase activity [GO:0004017];ATP binding [GO:0005524]	RLEDGYYR	0.96971	0	12.6346	0	0	0	12.6346	0	0
A0A2C9UX49	Adenylyl-sulfate kinase (EC 2.7.1.25)	MANES_12G113800	A0A2C9UX49_MANES	Manihot esculenta (Cassava) (Jatropha manihot)	sulfate assimilation [GO:0000103]		adenylylsulfate kinase activity [GO:0004020];ATP binding [GO:0005524];sulfate assimilation [GO:0000103]	adenylylsulfate kinase activity [GO:0004020];ATP binding [GO:0005524]	MLCNGSSTHIMWHKSSVDKFDR	0.96178	0	15.5416	0	0	0	15.5416	0	0
A0A2C9U3C3	ADP-ribosyl cyclase/cyclic ADP-ribose hydrolase (EC 3.2.2.6)	MANES_18G111500	A0A2C9U3C3_MANES	Manihot esculenta (Cassava) (Jatropha manihot)	defense response [GO:0006952];signal transduction [GO:0007165]		ADP binding [GO:0043531];NAD+ nucleosidase activity [GO:0003953];defense response [GO:0006952];signal transduction [GO:0007165]	ADP binding [GO:0043531];NAD+ nucleosidase activity [GO:0003953]	LNSIDLSHSR	0.95927	0	14.9191	0	0	0	0	0	14.9191
A0A2C9U4I5	ADP-ribosyl cyclase/cyclic ADP-ribose hydrolase (EC 3.2.2.6)	MANES_18G125400	A0A2C9U4I5_MANES	Manihot esculenta (Cassava) (Jatropha manihot)	defense response [GO:0006952];signal transduction [GO:0007165]		ADP binding [GO:0043531];NAD+ nucleosidase activity [GO:0003953];defense response [GO:0006952];signal transduction [GO:0007165]	ADP binding [GO:0043531];NAD+ nucleosidase activity [GO:0003953]	FLKNLNLFYCCNLK	0.9635	15.9214	0	0	0	15.9214	0	0	0
A0A2C9UMK4	ADP-ribosyl cyclase/cyclic ADP-ribose hydrolase (EC 3.2.2.6)	MANES_13G002100	A0A2C9UMK4_MANES	Manihot esculenta (Cassava) (Jatropha manihot)	defense response [GO:0006952];signal transduction [GO:0007165]		ADP binding [GO:0043531];NAD+ nucleosidase activity [GO:0003953];defense response [GO:0006952];signal transduction [GO:0007165]	ADP binding [GO:0043531];NAD+ nucleosidase activity [GO:0003953]	ENIGKVQR	0.96208	16.1346	0	0	0	16.1346	0	0	0
A0A2C9VNY4	ADP/ATP translocase (ADP,ATP carrier protein)	MANES_06G081600	A0A2C9VNY4_MANES	Manihot esculenta (Cassava) (Jatropha manihot)	mitochondrial ADP transmembrane transport [GO:0140021];mitochondrial ATP transmembrane transport [GO:1990544]	integral component of membrane [GO:0016021];mitochondrial inner membrane [GO:0005743]	integral component of membrane [GO:0016021];mitochondrial inner membrane [GO:0005743];ATP:ADP antiporter activity [GO:0005471];mitochondrial ADP transmembrane transport [GO:0140021];mitochondrial ATP transmembrane transport [GO:1990544]	ATP:ADP antiporter activity [GO:0005471]	GLLDVYSKTLSSDGMAGLYR	1.0132	0	13.1391	0	0	0	13.1391	0	0
A0A2C9UT79	ADP/ATP translocase (ADP,ATP carrier protein)	MANES_13G144600	A0A2C9UT79_MANES	Manihot esculenta (Cassava) (Jatropha manihot)	mitochondrial ADP transmembrane transport [GO:0140021];mitochondrial ATP transmembrane transport [GO:1990544]	integral component of membrane [GO:0016021];mitochondrial inner membrane [GO:0005743]	integral component of membrane [GO:0016021];mitochondrial inner membrane [GO:0005743];ATP:ADP antiporter activity [GO:0005471];mitochondrial ADP transmembrane transport [GO:0140021];mitochondrial ATP transmembrane transport [GO:1990544]	ATP:ADP antiporter activity [GO:0005471]	YGSGGGG	0.98221	12.2196	0	12.2196	0	11.9492	0	0	0
A0A2C9VTY0	ADP/ATP translocase (ADP,ATP carrier protein)	MANES_06G166100	A0A2C9VTY0_MANES	Manihot esculenta (Cassava) (Jatropha manihot)	mitochondrial ADP transmembrane transport [GO:0140021];mitochondrial ATP transmembrane transport [GO:1990544]	integral component of membrane [GO:0016021];mitochondrial inner membrane [GO:0005743]	integral component of membrane [GO:0016021];mitochondrial inner membrane [GO:0005743];ATP:ADP antiporter activity [GO:0005471];mitochondrial ADP transmembrane transport [GO:0140021];mitochondrial ATP transmembrane transport [GO:1990544]	ATP:ADP antiporter activity [GO:0005471]	KYGSGGA	0.95595	12.8457	0	0	12.8457	0	0	0	0
A0A2C9VS83	AIG1-type G domain-containing protein	MANES_05G006000	A0A2C9VS83_MANES	Manihot esculenta (Cassava) (Jatropha manihot)			GTP binding [GO:0005525]	GTP binding [GO:0005525]	LLEGSESNDR	0.9817	0	11.9756	0	0	0	0	0	11.9756
A0A2C9VSX5	Aldehyde dehydrogenase	MANES_06G165200	A0A2C9VSX5_MANES	Manihot esculenta (Cassava) (Jatropha manihot)	cellular aldehyde metabolic process [GO:0006081]	cytoplasm [GO:0005737]	cytoplasm [GO:0005737];aldehyde dehydrogenase (NAD+) activity [GO:0004029];cellular aldehyde metabolic process [GO:0006081]	aldehyde dehydrogenase (NAD+) activity [GO:0004029]	WDKIFFTGSARVGR	0.95886	19.5053	0	19.5053	18.8943	0	0	0	0
A0A2C9VFZ1	Aldo_ket_red domain-containing protein	MANES_08G133700	A0A2C9VFZ1_MANES	Manihot esculenta (Cassava) (Jatropha manihot)		cytoplasm [GO:0005737]	cytoplasm [GO:0005737];aldo-keto reductase (NADP) activity [GO:0004033];D-threo-aldose 1-dehydrogenase activity [GO:0047834]	aldo-keto reductase (NADP) activity [GO:0004033];D-threo-aldose 1-dehydrogenase activity [GO:0047834]	AEEQRLVIPKVK	0.9527	13.0562	0	0	13.0562	0	0	0	0
A0A2C9VHK9	Aldo_ket_red domain-containing protein	MANES_08G133600	A0A2C9VHK9_MANES	Manihot esculenta (Cassava) (Jatropha manihot)		cytoplasm [GO:0005737]	cytoplasm [GO:0005737];aldo-keto reductase (NADP) activity [GO:0004033];D-threo-aldose 1-dehydrogenase activity [GO:0047834]	aldo-keto reductase (NADP) activity [GO:0004033];D-threo-aldose 1-dehydrogenase activity [GO:0047834]	LVIIPRVK	0.9621	13.8862	0	13.8862	0	0	0	0	0
Q52QX9	Aldo/keto reductase AKR	MANES_05G194600	Q52QX9_MANES	Manihot esculenta (Cassava) (Jatropha manihot)		cytoplasm [GO:0005737]	cytoplasm [GO:0005737];aldo-keto reductase (NADP) activity [GO:0004033];D-threo-aldose 1-dehydrogenase activity [GO:0047834]	aldo-keto reductase (NADP) activity [GO:0004033];D-threo-aldose 1-dehydrogenase activity [GO:0047834]	AACEASLK	0.96949	0	18.5798	0	0	0	0	18.5798	0
V5N4C3	Alkaline/neutral invertase (EC 3.2.1.26)	NINV6 MANES_04G006900	V5N4C3_MANES	Manihot esculenta (Cassava) (Jatropha manihot)	cotyledon development [GO:0048825];starch metabolic process [GO:0005982];sucrose catabolic process [GO:0005987]	chloroplast [GO:0009507]	chloroplast [GO:0009507];glycopeptide alpha-N-acetylgalactosaminidase activity [GO:0033926];sucrose alpha-glucosidase activity [GO:0004575];cotyledon development [GO:0048825];starch metabolic process [GO:0005982];sucrose catabolic process [GO:0005987]	glycopeptide alpha-N-acetylgalactosaminidase activity [GO:0033926];sucrose alpha-glucosidase activity [GO:0004575]	NNGGSLHQKSSR	0.33333	11.5445	13.3591	11.5445	0	0	0	13.3591	0
I0CL54	Alkaline/neutral invertase (EC 3.2.1.26)	NINV8	I0CL54_MANES	Manihot esculenta (Cassava) (Jatropha manihot)	sucrose catabolic process [GO:0005987]		glycopeptide alpha-N-acetylgalactosaminidase activity [GO:0033926];sucrose alpha-glucosidase activity [GO:0004575];sucrose catabolic process [GO:0005987]	glycopeptide alpha-N-acetylgalactosaminidase activity [GO:0033926];sucrose alpha-glucosidase activity [GO:0004575]	FHINCVKK	0.96825	13.9564	0	0	0	13.9564	0	0	0
A0A2C9VM70	alpha-1,2-Mannosidase (EC 3.2.1.-)	MANES_06G018400	A0A2C9VM70_MANES	Manihot esculenta (Cassava) (Jatropha manihot)	carbohydrate metabolic process [GO:0005975];N-glycan processing [GO:0006491]	endoplasmic reticulum [GO:0005783];Golgi membrane [GO:0000139]	endoplasmic reticulum [GO:0005783];Golgi membrane [GO:0000139];calcium ion binding [GO:0005509];mannosyl-oligosaccharide 1,2-alpha-mannosidase activity [GO:0004571];carbohydrate metabolic process [GO:0005975];N-glycan processing [GO:0006491]	calcium ion binding [GO:0005509];mannosyl-oligosaccharide 1,2-alpha-mannosidase activity [GO:0004571]	DENVQFDR	0.96705	13.9511	0	0	0	13.9511	0	0	0
A0A2C9V754	Alpha-carbonic anhydrase domain-containing protein	MANES_09G017600	A0A2C9V754_MANES	Manihot esculenta (Cassava) (Jatropha manihot)	one-carbon metabolic process [GO:0006730]	chloroplast stroma [GO:0009570]	chloroplast stroma [GO:0009570];carbonate dehydratase activity [GO:0004089];hydro-lyase activity [GO:0016836];zinc ion binding [GO:0008270];one-carbon metabolic process [GO:0006730]	carbonate dehydratase activity [GO:0004089];hydro-lyase activity [GO:0016836];zinc ion binding [GO:0008270]	DIGFWSRNYFR	0.95329	13.2218	0	0	0	13.2218	0	0	0
O49893	Alpha-hydroxynitrile lyase	HNL24	O49893_MANES	Manihot esculenta (Cassava) (Jatropha manihot)			lyase activity [GO:0016829]	lyase activity [GO:0016829]	VYQVQGGDHK	0.98293	0	17.1185	0	0	0	14.346	16.3939	17.1185
A0A2C9UZE9	Alpha-mannosidase (EC 3.2.1.-)	MANES_11G076900	A0A2C9UZE9_MANES	Manihot esculenta (Cassava) (Jatropha manihot)	mannose metabolic process [GO:0006013]		alpha-mannosidase activity [GO:0004559];carbohydrate binding [GO:0030246];metal ion binding [GO:0046872];mannose metabolic process [GO:0006013]	alpha-mannosidase activity [GO:0004559];carbohydrate binding [GO:0030246];metal ion binding [GO:0046872]	LSIGYTEAEK	0.95591	14.2956	0	12.5855	0	14.2956	0	0	0
A0A346TFN3	Alpha,alpha-trehalose-phosphate synthase (UDP-forming) (EC 2.4.1.15)		A0A346TFN3_MANES	Manihot esculenta (Cassava) (Jatropha manihot)	trehalose biosynthetic process [GO:0005992]		alpha,alpha-trehalose-phosphate synthase (UDP-forming) activity [GO:0003825];trehalose biosynthetic process [GO:0005992]	alpha,alpha-trehalose-phosphate synthase (UDP-forming) activity [GO:0003825]	SSHSNEATDNHRGIEPCEHDLR	0.98057	0	15.2325	0	0	0	0	0	15.2325
A0A2C9UIZ3	Amine oxidase (EC 1.4.3.-)	MANES_14G061500	A0A2C9UIZ3_MANES	Manihot esculenta (Cassava) (Jatropha manihot)	amine metabolic process [GO:0009308]		aliphatic-amine oxidase activity [GO:0052595];aminoacetone:oxygen oxidoreductase(deaminating) activity [GO:0052594];copper ion binding [GO:0005507];phenethylamine:oxygen oxidoreductase (deaminating) activity [GO:0052596];primary amine oxidase activity [GO:0008131];quinone binding [GO:0048038];tryptamine:oxygen oxidoreductase (deaminating) activity [GO:0052593];amine metabolic process [GO:0009308]	aliphatic-amine oxidase activity [GO:0052595];aminoacetone:oxygen oxidoreductase(deaminating) activity [GO:0052594];copper ion binding [GO:0005507];phenethylamine:oxygen oxidoreductase (deaminating) activity [GO:0052596];primary amine oxidase activity [GO:0008131];quinone binding [GO:0048038];tryptamine:oxygen oxidoreductase (deaminating) activity [GO:0052593]	VNGYFVEWQKWNFR	0.97647	13.7179	0	13.7179	0	0	0	0	0
A0A2C9W807	Amino_oxidase domain-containing protein	MANES_03G161400	A0A2C9W807_MANES	Manihot esculenta (Cassava) (Jatropha manihot)			methyltransferase activity [GO:0008168];oxidoreductase activity [GO:0016491]	methyltransferase activity [GO:0008168];oxidoreductase activity [GO:0016491]	ILGAFQYVYSHYLALPDDLTGMHIIYI	0.99671	0	14.3116	0	0	0	0	14.3116	0
A0A2C9W478	Amino_oxidase domain-containing protein	MANES_03G033700	A0A2C9W478_MANES	Manihot esculenta (Cassava) (Jatropha manihot)			oxidoreductase activity [GO:0016491];polyamine oxidase activity [GO:0046592]	oxidoreductase activity [GO:0016491];polyamine oxidase activity [GO:0046592]	TIAEGGCELNPSLVK	0.97811	11.8001	0	11.8001	0	0	0	0	0
A0A2C9WAC9	ANAPC4_WD40 domain-containing protein	MANES_02G029900	A0A2C9WAC9_MANES	Manihot esculenta (Cassava) (Jatropha manihot)	anaphase-promoting complex-dependent catabolic process [GO:0031145];positive regulation of anaphase-promoting complex-dependent catabolic process [GO:1905786];protein ubiquitination [GO:0016567]	anaphase-promoting complex [GO:0005680]	anaphase-promoting complex [GO:0005680];anaphase-promoting complex binding [GO:0010997];ubiquitin ligase activator activity [GO:1990757];anaphase-promoting complex-dependent catabolic process [GO:0031145];positive regulation of anaphase-promoting complex-dependent catabolic process [GO:1905786];protein ubiquitination [GO:0016567]	anaphase-promoting complex binding [GO:0010997];ubiquitin ligase activator activity [GO:1990757]	FWNVFPSPK	1.0233	0	13.047	0	0	0	0	0	13.047
A0A2C9VIE8	ANAPC4_WD40 domain-containing protein	MANES_08G164600	A0A2C9VIE8_MANES	Manihot esculenta (Cassava) (Jatropha manihot)	anaphase-promoting complex-dependent catabolic process [GO:0031145];positive regulation of anaphase-promoting complex-dependent catabolic process [GO:1905786];protein ubiquitination [GO:0016567]	anaphase-promoting complex [GO:0005680]	anaphase-promoting complex [GO:0005680];anaphase-promoting complex binding [GO:0010997];ubiquitin ligase activator activity [GO:1990757];anaphase-promoting complex-dependent catabolic process [GO:0031145];positive regulation of anaphase-promoting complex-dependent catabolic process [GO:1905786];protein ubiquitination [GO:0016567]	anaphase-promoting complex binding [GO:0010997];ubiquitin ligase activator activity [GO:1990757]	NSKENLDR	0.96582	0	15.5058	0	0	0	0	15.5058	0
A0A2C9UX68	Annexin	MANES_11G003900	A0A2C9UX68_MANES	Manihot esculenta (Cassava) (Jatropha manihot)	response to stress [GO:0006950]		calcium ion binding [GO:0005509];calcium-dependent phospholipid binding [GO:0005544];response to stress [GO:0006950]	calcium-dependent phospholipid binding [GO:0005544];calcium ion binding [GO:0005509]	ETSGDYK	0.97739	0	11.9212	0	0	0	0	0	11.9212
A0A2C9V062	AP2/ERF domain-containing protein	MANES_11G064100	A0A2C9V062_MANES	Manihot esculenta (Cassava) (Jatropha manihot)		nucleus [GO:0005634]	nucleus [GO:0005634];DNA binding [GO:0003677];DNA-binding transcription factor activity [GO:0003700]	DNA binding [GO:0003677];DNA-binding transcription factor activity [GO:0003700]	WVGEESEVGNSQQQDK	0.97495	0	15.2792	0	0	0	15.2792	0	0
A0A2C9VV16	AP2/ERF domain-containing protein	MANES_05G106400	A0A2C9VV16_MANES	Manihot esculenta (Cassava) (Jatropha manihot)		nucleus [GO:0005634]	nucleus [GO:0005634];DNA binding [GO:0003677];DNA-binding transcription factor activity [GO:0003700]	DNA binding [GO:0003677];DNA-binding transcription factor activity [GO:0003700]	KRYVGVR	0.98174	11.0447	10.6604	0	0	11.0447	0	0	10.6604
A0A2C9UR29	AP2/ERF domain-containing protein	MANES_13G120400	A0A2C9UR29_MANES	Manihot esculenta (Cassava) (Jatropha manihot)		nucleus [GO:0005634]	nucleus [GO:0005634];DNA binding [GO:0003677];DNA-binding transcription factor activity [GO:0003700]	DNA binding [GO:0003677];DNA-binding transcription factor activity [GO:0003700]	GDGTVDGDR	0.98795	12.9942	0	12.9942	0	0	0	0	0
A0A2C9WG20	ARC6-like_IMS domain-containing protein	MANES_02G218300	A0A2C9WG20_MANES	Manihot esculenta (Cassava) (Jatropha manihot)	chloroplast fission [GO:0010020]	chloroplast [GO:0009507];integral component of membrane [GO:0016021];plastid inner membrane [GO:0009528]	chloroplast [GO:0009507];integral component of membrane [GO:0016021];plastid inner membrane [GO:0009528];protein self-association [GO:0043621];chloroplast fission [GO:0010020]	protein self-association [GO:0043621]	LLFEPEYAGNVR	0.94786	12.5319	0	0	12.5319	0	0	0	0
A0A2C9V4C9	Arginyl-tRNA--protein transferase (EC 2.3.2.8)	MANES_10G013900	A0A2C9V4C9_MANES	Manihot esculenta (Cassava) (Jatropha manihot)	protein arginylation [GO:0016598]	cytoplasm [GO:0005737]	cytoplasm [GO:0005737];arginyltransferase activity [GO:0004057];protein arginylation [GO:0016598]	arginyltransferase activity [GO:0004057]	YEWVPFNIASPLLDRK	0.97618	0	13.8297	0	0	0	0	13.8297	0
A0A2C9WIA7	ARID domain-containing protein	MANES_01G060100	A0A2C9WIA7_MANES	Manihot esculenta (Cassava) (Jatropha manihot)		nucleus [GO:0005634]	nucleus [GO:0005634];DNA binding [GO:0003677]	DNA binding [GO:0003677]	SFWDDYRKYFPR	0.95252	0	13.084	0	0	0	13.084	0	0
A0A2C9U9E1	Arp2/3 complex 34 kDa subunit	MANES_16G060600	A0A2C9U9E1_MANES	Manihot esculenta (Cassava) (Jatropha manihot)	actin filament polymerization [GO:0030041];Arp2/3 complex-mediated actin nucleation [GO:0034314];regulation of actin filament polymerization [GO:0030833]	Arp2/3 protein complex [GO:0005885];cytoplasm [GO:0005737]	Arp2/3 protein complex [GO:0005885];cytoplasm [GO:0005737];actin filament binding [GO:0051015];structural constituent of cytoskeleton [GO:0005200];actin filament polymerization [GO:0030041];Arp2/3 complex-mediated actin nucleation [GO:0034314];regulation of actin filament polymerization [GO:0030833]	actin filament binding [GO:0051015];structural constituent of cytoskeleton [GO:0005200]	IVLKHLASR	0.9563	15.2681	0	11.9073	0	15.2681	0	0	0
A0A2C9UDY8	Arp2/3 complex 34 kDa subunit	MANES_15G044500	A0A2C9UDY8_MANES	Manihot esculenta (Cassava) (Jatropha manihot)	actin filament polymerization [GO:0030041];Arp2/3 complex-mediated actin nucleation [GO:0034314];regulation of actin filament polymerization [GO:0030833]	Arp2/3 protein complex [GO:0005885];cytoplasm [GO:0005737]	Arp2/3 protein complex [GO:0005885];cytoplasm [GO:0005737];actin binding [GO:0003779];actin filament polymerization [GO:0030041];Arp2/3 complex-mediated actin nucleation [GO:0034314];regulation of actin filament polymerization [GO:0030833]	actin binding [GO:0003779]	YVRKLVK	0.96737	22.6852	0	0	22.6852	0	0	0	0
A0A2C9UWD7	Asparagine synthetase [glutamine-hydrolyzing] (EC 6.3.5.4)	MANES_12G135000	A0A2C9UWD7_MANES	Manihot esculenta (Cassava) (Jatropha manihot)	asparagine biosynthetic process [GO:0006529];glutamine metabolic process [GO:0006541]	cytosol [GO:0005829]	cytosol [GO:0005829];asparagine synthase (glutamine-hydrolyzing) activity [GO:0004066];ATP binding [GO:0005524];asparagine biosynthetic process [GO:0006529];glutamine metabolic process [GO:0006541]	asparagine synthase (glutamine-hydrolyzing) activity [GO:0004066];ATP binding [GO:0005524]	EAYYYRTIFEKFFPK	1.037	0	13.2478	0	0	0	0	0	13.2478
A0A2C9WLE1	Asparagine--tRNA ligase (EC 6.1.1.22)	MANES_01G080800	A0A2C9WLE1_MANES	Manihot esculenta (Cassava) (Jatropha manihot)	asparaginyl-tRNA aminoacylation [GO:0006421]	mitochondrion [GO:0005739]	mitochondrion [GO:0005739];asparagine-tRNA ligase activity [GO:0004816];ATP binding [GO:0005524];DNA binding [GO:0003677];asparaginyl-tRNA aminoacylation [GO:0006421]	asparagine-tRNA ligase activity [GO:0004816];ATP binding [GO:0005524];DNA binding [GO:0003677]	LEYLEDR	0.96693	0	15.0601	0	0	0	15.0601	0	0
A0A2C9UQ69	Asparagine--tRNA ligase (EC 6.1.1.22)	MANES_13G053400	A0A2C9UQ69_MANES	Manihot esculenta (Cassava) (Jatropha manihot)	asparaginyl-tRNA aminoacylation [GO:0006421]	mitochondrion [GO:0005739]	mitochondrion [GO:0005739];asparagine-tRNA ligase activity [GO:0004816];ATP binding [GO:0005524];asparaginyl-tRNA aminoacylation [GO:0006421]	asparagine-tRNA ligase activity [GO:0004816];ATP binding [GO:0005524]	FLCKWVLENCSADMK	0.96337	14.4348	11.7249	14.4348	0	0	0	0	11.7249
A0A2C9VG49	AT-hook motif nuclear-localized protein	MANES_08G137400	A0A2C9VG49_MANES	Manihot esculenta (Cassava) (Jatropha manihot)		nucleus [GO:0005634]	nucleus [GO:0005634];DNA-binding transcription factor activity [GO:0003700];minor groove of adenine-thymine-rich DNA binding [GO:0003680]	DNA-binding transcription factor activity [GO:0003700];minor groove of adenine-thymine-rich DNA binding [GO:0003680]	KPDLGISMSNSNR	0.97555	0	13.4368	0	0	0	0	0	13.4368
A0A2C9UQA0	ATG13 domain-containing protein	MANES_13G087300	A0A2C9UQA0_MANES	Manihot esculenta (Cassava) (Jatropha manihot)	mitophagy [GO:0000423];piecemeal microautophagy of the nucleus [GO:0034727];protein localization to phagophore assembly site [GO:0034497]	Atg1/ULK1 kinase complex [GO:1990316];cytosol [GO:0005829];extrinsic component of membrane [GO:0019898];phagophore assembly site [GO:0000407]	Atg1/ULK1 kinase complex [GO:1990316];cytosol [GO:0005829];extrinsic component of membrane [GO:0019898];phagophore assembly site [GO:0000407];mitophagy [GO:0000423];piecemeal microautophagy of the nucleus [GO:0034727];protein localization to phagophore assembly site [GO:0034497]		DPANSSLKKDLFR	0.95722	14.9393	0	0	14.9393	0	0	0	0
A0A5J6Y408	ATP synthase subunit alpha	atp1	A0A5J6Y408_MANES	Manihot esculenta (Cassava) (Jatropha manihot)		mitochondrion [GO:0005739];organelle membrane [GO:0031090];proton-transporting ATP synthase complex, catalytic core F(1) [GO:0045261]	mitochondrion [GO:0005739];organelle membrane [GO:0031090];proton-transporting ATP synthase complex, catalytic core F(1) [GO:0045261];ATP binding [GO:0005524];proton-transporting ATP synthase activity, rotational mechanism [GO:0046933]	ATP binding [GO:0005524];proton-transporting ATP synthase activity, rotational mechanism [GO:0046933]	AAELTTLLESR	0.97221	0	14.2636	0	0	0	0	14.2636	0
B1NWD5	ATP synthase subunit alpha, chloroplastic (EC 7.1.2.2) (ATP synthase F1 sector subunit alpha) (F-ATPase subunit alpha)	atpA	ATPA_MANES	Manihot esculenta (Cassava) (Jatropha manihot)		chloroplast thylakoid membrane [GO:0009535];proton-transporting ATP synthase complex, catalytic core F(1) [GO:0045261]	chloroplast thylakoid membrane [GO:0009535];proton-transporting ATP synthase complex, catalytic core F(1) [GO:0045261];ATP binding [GO:0005524];proton-transporting ATP synthase activity, rotational mechanism [GO:0046933];proton-transporting ATPase activity, rotational mechanism [GO:0046961]	ATP binding [GO:0005524];proton-transporting ATPase activity, rotational mechanism [GO:0046961];proton-transporting ATP synthase activity, rotational mechanism [GO:0046933]	ADEISNIIR	0.96656	18.3211	15.4483	0	18.3211	12.5908	15.4483	12.504	0
A0A2C9VPQ4	ATP synthase subunit beta (EC 7.1.2.2)	MANES_06G062900	A0A2C9VPQ4_MANES	Manihot esculenta (Cassava) (Jatropha manihot)	mitochondrial ATP synthesis coupled proton transport [GO:0042776]	mitochondrial proton-transporting ATP synthase complex [GO:0005753];mitochondrial proton-transporting ATP synthase complex, catalytic sector F(1) [GO:0000275];proton-transporting ATP synthase complex, catalytic core F(1) [GO:0045261]	mitochondrial proton-transporting ATP synthase complex [GO:0005753];mitochondrial proton-transporting ATP synthase complex, catalytic sector F(1) [GO:0000275];proton-transporting ATP synthase complex, catalytic core F(1) [GO:0045261];ATP binding [GO:0005524];ATP hydrolysis activity [GO:0016887];proton-transporting ATP synthase activity, rotational mechanism [GO:0046933];proton-transporting ATPase…	ATP binding [GO:0005524];ATP hydrolysis activity [GO:0016887];proton-transporting ATPase activity, rotational mechanism [GO:0046961];proton-transporting ATP synthase activity, rotational mechanism [GO:0046933]	EGNDLYREMIESGVIKLGDK	0.96962	14.1419	15.5068	14.1419	0	0	0	0	15.5068
A0A2C9ULQ3	ATP:AMP phosphotransferase (EC 2.7.4.3)	MANES_14G139700	A0A2C9ULQ3_MANES	Manihot esculenta (Cassava) (Jatropha manihot)	nucleoside diphosphate phosphorylation [GO:0006165];nucleoside triphosphate biosynthetic process [GO:0009142]	cytoplasm [GO:0005737]	cytoplasm [GO:0005737];adenylate kinase activity [GO:0004017];ATP binding [GO:0005524];cytidylate kinase activity [GO:0004127];nucleoside diphosphate kinase activity [GO:0004550];nucleoside diphosphate phosphorylation [GO:0006165];nucleoside triphosphate biosynthetic process [GO:0009142]	adenylate kinase activity [GO:0004017];ATP binding [GO:0005524];cytidylate kinase activity [GO:0004127];nucleoside diphosphate kinase activity [GO:0004550]	VDQPSGAEKYEILETFSEKPSSDDVNNAFLGK	1.0657	0	14.982	0	0	0	14.982	0	0
A0A2C9V2L1	ATPase_AAA_core domain-containing protein	MANES_10G027600	A0A2C9V2L1_MANES	Manihot esculenta (Cassava) (Jatropha manihot)			ATP binding [GO:0005524];ATP hydrolysis activity [GO:0016887]	ATP binding [GO:0005524];ATP hydrolysis activity [GO:0016887]	LVDTFPGQSIDFFGAVR	0.96119	14.08	16.6379	0	14.08	0	0	16.6379	16.4347
A0A2C9WDH6	Autophagy protein 5	MANES_02G080800	A0A2C9WDH6_MANES	Manihot esculenta (Cassava) (Jatropha manihot)	autophagosome assembly [GO:0000045];autophagy of mitochondrion [GO:0000422];autophagy of nucleus [GO:0044804];cellular response to nitrogen starvation [GO:0006995];C-terminal protein lipidation [GO:0006501]	Atg12-Atg5-Atg16 complex [GO:0034274];phagophore assembly site membrane [GO:0034045]	Atg12-Atg5-Atg16 complex [GO:0034274];phagophore assembly site membrane [GO:0034045];autophagosome assembly [GO:0000045];autophagy of mitochondrion [GO:0000422];autophagy of nucleus [GO:0044804];C-terminal protein lipidation [GO:0006501];cellular response to nitrogen starvation [GO:0006995]		AGKIPVR	0.98018	12.912	0	12.912	0	0	0	0	0
A0A2C9U212	Auxin efflux carrier component	MANES_18G087300	A0A2C9U212_MANES	Manihot esculenta (Cassava) (Jatropha manihot)	auxin-activated signaling pathway [GO:0009734];auxin efflux [GO:0010315];auxin homeostasis [GO:0010252];auxin polar transport [GO:0009926]	endoplasmic reticulum [GO:0005783];integral component of membrane [GO:0016021];plasma membrane [GO:0005886]	endoplasmic reticulum [GO:0005783];integral component of membrane [GO:0016021];plasma membrane [GO:0005886];auxin efflux transmembrane transporter activity [GO:0010329];auxin efflux [GO:0010315];auxin homeostasis [GO:0010252];auxin polar transport [GO:0009926];auxin-activated signaling pathway [GO:0009734]	auxin efflux transmembrane transporter activity [GO:0010329]	ASNFNELDVTNAGGTPYWVR	0.96212	19.5866	0	0	0	19.5866	0	0	0
A0A2C9VF48	Auxin response factor	MANES_08G102200	A0A2C9VF48_MANES	Manihot esculenta (Cassava) (Jatropha manihot)	auxin-activated signaling pathway [GO:0009734];regulation of transcription, DNA-templated [GO:0006355]	nucleus [GO:0005634]	nucleus [GO:0005634];DNA binding [GO:0003677];auxin-activated signaling pathway [GO:0009734];regulation of transcription, DNA-templated [GO:0006355]	DNA binding [GO:0003677]	WDETSPIHRPEK	0.95288	12.4511	0	12.4511	0	0	0	0	0
A0A2C9V555	Auxin response factor	MANES_10G108100	A0A2C9V555_MANES	Manihot esculenta (Cassava) (Jatropha manihot)	auxin-activated signaling pathway [GO:0009734];regulation of transcription, DNA-templated [GO:0006355]	nucleus [GO:0005634]	nucleus [GO:0005634];DNA binding [GO:0003677];auxin-activated signaling pathway [GO:0009734];regulation of transcription, DNA-templated [GO:0006355]	DNA binding [GO:0003677]	ILCKVVNVQR	0.95304	14.3049	0	14.3049	0	0	0	0	0
A0A2C9W4F9	Auxin response factor	MANES_03G043900	A0A2C9W4F9_MANES	Manihot esculenta (Cassava) (Jatropha manihot)	auxin-activated signaling pathway [GO:0009734];regulation of transcription, DNA-templated [GO:0006355]	nucleus [GO:0005634]	nucleus [GO:0005634];DNA binding [GO:0003677];auxin-activated signaling pathway [GO:0009734];regulation of transcription, DNA-templated [GO:0006355]	DNA binding [GO:0003677]	KVPPNGYMPNSAEGERK	0.95835	15.6547	0	0	15.6547	12.726	0	0	0
A0A2C9VRR2	Auxin response factor	MANES_06G126000	A0A2C9VRR2_MANES	Manihot esculenta (Cassava) (Jatropha manihot)	auxin-activated signaling pathway [GO:0009734];regulation of transcription, DNA-templated [GO:0006355]	nucleus [GO:0005634]	nucleus [GO:0005634];DNA binding [GO:0003677];auxin-activated signaling pathway [GO:0009734];regulation of transcription, DNA-templated [GO:0006355]	DNA binding [GO:0003677]	GDENLLDVEGMDAKDMKCLR	0.96239	15.665	0	0	0	15.665	0	0	0
A0A2C9VFT9	Auxin_resp domain-containing protein	MANES_08G128900	A0A2C9VFT9_MANES	Manihot esculenta (Cassava) (Jatropha manihot)	regulation of transcription, DNA-templated [GO:0006355];response to hormone [GO:0009725]	nucleus [GO:0005634]	nucleus [GO:0005634];DNA binding [GO:0003677];regulation of transcription, DNA-templated [GO:0006355];response to hormone [GO:0009725]	DNA binding [GO:0003677]	YIKVQWDKPSTFFPER	0.98034	12.773	0	12.773	0	0	0	0	0
A0A2C9W380	Auxin-responsive protein	MANES_04G120900	A0A2C9W380_MANES	Manihot esculenta (Cassava) (Jatropha manihot)	auxin-activated signaling pathway [GO:0009734];regulation of transcription, DNA-templated [GO:0006355]	nucleus [GO:0005634]	nucleus [GO:0005634];auxin-activated signaling pathway [GO:0009734];regulation of transcription, DNA-templated [GO:0006355]		KKNSLNEK	0.96931	16.7931	0	15.7171	16.7931	0	0	0	0
A0A2C9WQ86	BAG domain-containing protein	MANES_01G250800	A0A2C9WQ86_MANES	Manihot esculenta (Cassava) (Jatropha manihot)	protein folding [GO:0006457]		chaperone binding [GO:0051087];protein folding [GO:0006457]	chaperone binding [GO:0051087]	LVEENEKMREMVEK	0.96116	0	13.5837	0	0	0	13.5837	0	0
A0A2C9UMY9	BAG domain-containing protein	MANES_13G007700	A0A2C9UMY9_MANES	Manihot esculenta (Cassava) (Jatropha manihot)	protein folding [GO:0006457]		chaperone binding [GO:0051087];protein folding [GO:0006457]	chaperone binding [GO:0051087]	EVDEIEKRISMK	0.95848	0	15.4044	0	0	0	0	15.4044	0
A0A2C9UDS0	BCAS3 domain-containing protein	MANES_15G076800	A0A2C9UDS0_MANES	Manihot esculenta (Cassava) (Jatropha manihot)	autophagy [GO:0006914];response to starvation [GO:0042594]	cytoplasm [GO:0005737]	cytoplasm [GO:0005737];autophagy [GO:0006914];response to starvation [GO:0042594]		HSRVPALDGNVNGQLR	0.98295	11.7515	0	0	0	11.7515	0	0	0
A0A2C9UBJ8	BEACH domain-containing protein	MANES_15G004000	A0A2C9UBJ8_MANES	Manihot esculenta (Cassava) (Jatropha manihot)	defense response to bacterium [GO:0042742];protein targeting to vacuole [GO:0006623]		ATP binding [GO:0005524];protein kinase activity [GO:0004672];defense response to bacterium [GO:0042742];protein targeting to vacuole [GO:0006623]	ATP binding [GO:0005524];protein kinase activity [GO:0004672]	CYSTNISAVNECQSNGVER	1.0019	0	16.1334	0	0	0	15.6874	0	16.1334
A0A2C9VB84	BES1_N domain-containing protein	MANES_09G111000	A0A2C9VB84_MANES	Manihot esculenta (Cassava) (Jatropha manihot)	brassinosteroid mediated signaling pathway [GO:0009742];transcription, DNA-templated [GO:0006351]		DNA-binding transcription factor activity [GO:0003700];brassinosteroid mediated signaling pathway [GO:0009742];transcription, DNA-templated [GO:0006351]	DNA-binding transcription factor activity [GO:0003700]	QHGNYKLPRHALCEEAGWHVEVDGTVYR	0.97972	0	15.0628	0	0	0	0	0	15.0628
A0A2C9VUN0	Bet_v_1 domain-containing protein	MANES_05G090000	A0A2C9VUN0_MANES	Manihot esculenta (Cassava) (Jatropha manihot)	abscisic acid-activated signaling pathway [GO:0009738];defense response [GO:0006952]		abscisic acid binding [GO:0010427];protein phosphatase inhibitor activity [GO:0004864];signaling receptor activity [GO:0038023];abscisic acid-activated signaling pathway [GO:0009738];defense response [GO:0006952]	abscisic acid binding [GO:0010427];protein phosphatase inhibitor activity [GO:0004864];signaling receptor activity [GO:0038023]	SIQVLEGDGK	0.96128	0	17.4118	0	0	0	16.0014	0	17.4118
A0A2C9W7Y7	Beta-amylase (EC 3.2.1.2)	MANES_03G155800	A0A2C9W7Y7_MANES	Manihot esculenta (Cassava) (Jatropha manihot)	polysaccharide catabolic process [GO:0000272]		amylopectin maltohydrolase activity [GO:0102229];beta-amylase activity [GO:0016161];polysaccharide catabolic process [GO:0000272]	amylopectin maltohydrolase activity [GO:0102229];beta-amylase activity [GO:0016161]	CREEVER	0.95957	0	12.9406	0	0	0	0	0	12.9406
A0A2C9W8Z9	Beta-galactosidase (EC 3.2.1.23)	MANES_03G145400	A0A2C9W8Z9_MANES	Manihot esculenta (Cassava) (Jatropha manihot)	carbohydrate metabolic process [GO:0005975]	apoplast [GO:0048046];vacuole [GO:0005773]	apoplast [GO:0048046];vacuole [GO:0005773];beta-galactosidase activity [GO:0004565];carbohydrate binding [GO:0030246];carbohydrate metabolic process [GO:0005975]	beta-galactosidase activity [GO:0004565];carbohydrate binding [GO:0030246]	VWSEKNFTVEGILEHLNVTKDYSDYLWYFTR	0.90789	0	13.9164	0	0	0	0	0	13.9164
A0A2C9VEG8	Beta-galactosidase (EC 3.2.1.23)	MANES_08G017800	A0A2C9VEG8_MANES	Manihot esculenta (Cassava) (Jatropha manihot)	carbohydrate metabolic process [GO:0005975]	apoplast [GO:0048046];vacuole [GO:0005773]	apoplast [GO:0048046];vacuole [GO:0005773];beta-galactosidase activity [GO:0004565];carbohydrate binding [GO:0030246];carbohydrate metabolic process [GO:0005975]	beta-galactosidase activity [GO:0004565];carbohydrate binding [GO:0030246]	FASFGLPEGDCGHFNVGTCHSEK	0.95817	0	13.9278	0	0	0	0	13.9278	0
A0A2C9UR72	Beta-galactosidase (EC 3.2.1.23)	MANES_13G084900	A0A2C9UR72_MANES	Manihot esculenta (Cassava) (Jatropha manihot)	carbohydrate metabolic process [GO:0005975]	apoplast [GO:0048046];vacuole [GO:0005773]	apoplast [GO:0048046];vacuole [GO:0005773];beta-galactosidase activity [GO:0004565];carbohydrate metabolic process [GO:0005975]	beta-galactosidase activity [GO:0004565]	VEIQCTLEK	0.9627	0	14.105	0	0	0	14.105	0	0
A0A2C9UWK6	Beta-galactosidase (EC 3.2.1.23)	MANES_12G147300	A0A2C9UWK6_MANES	Manihot esculenta (Cassava) (Jatropha manihot)	carbohydrate metabolic process [GO:0005975]	apoplast [GO:0048046];vacuole [GO:0005773]	apoplast [GO:0048046];vacuole [GO:0005773];beta-galactosidase activity [GO:0004565];carbohydrate binding [GO:0030246];carbohydrate metabolic process [GO:0005975]	beta-galactosidase activity [GO:0004565];carbohydrate binding [GO:0030246]	GLAWLNGEEIGRYWPRK	0.96897	16.1504	0	0	16.1504	13.5618	0	0	0
A0A251LCQ4	BFN domain-containing protein	MANES_05G155800	A0A251LCQ4_MANES	Manihot esculenta (Cassava) (Jatropha manihot)	protein ubiquitination [GO:0016567]	nucleus [GO:0005634];VCB complex [GO:0030891]	nucleus [GO:0005634];VCB complex [GO:0030891];nuclease activity [GO:0004518];protein ubiquitination [GO:0016567]	nuclease activity [GO:0004518]	ECVSFDLR	1.0034	12.6026	0	0	12.6026	0	0	0	0
A0A2C9WBZ1	BHLH domain-containing protein	MANES_02G068800	A0A2C9WBZ1_MANES	Manihot esculenta (Cassava) (Jatropha manihot)	regulation of transcription, DNA-templated [GO:0006355]	nucleus [GO:0005634]	nucleus [GO:0005634];protein dimerization activity [GO:0046983];regulation of transcription, DNA-templated [GO:0006355]	protein dimerization activity [GO:0046983]	EVDEAEEVVHVRAKR	0.97656	0	12.9875	0	0	0	0	12.9875	0
A0A2C9UNL9	BHLH domain-containing protein	MANES_13G032500	A0A2C9UNL9_MANES	Manihot esculenta (Cassava) (Jatropha manihot)		nucleus [GO:0005634]	nucleus [GO:0005634];DNA-binding transcription factor activity [GO:0003700];protein dimerization activity [GO:0046983]	DNA-binding transcription factor activity [GO:0003700];protein dimerization activity [GO:0046983]	EGPNNQLSMFPYLQK	1.0107	0	14.2104	0	0	0	0	14.2104	0
A0A2C9UIT4	BHLH domain-containing protein	MANES_14G013300	A0A2C9UIT4_MANES	Manihot esculenta (Cassava) (Jatropha manihot)	regulation of transcription by RNA polymerase II [GO:0006357]	nucleus [GO:0005634]	nucleus [GO:0005634];DNA-binding transcription factor activity, RNA polymerase II-specific [GO:0000981];protein dimerization activity [GO:0046983];RNA polymerase II cis-regulatory region sequence-specific DNA binding [GO:0000978];regulation of transcription by RNA polymerase II [GO:0006357]	DNA-binding transcription factor activity, RNA polymerase II-specific [GO:0000981];protein dimerization activity [GO:0046983];RNA polymerase II cis-regulatory region sequence-specific DNA binding [GO:0000978]	CTCTSKQES	0.99923	13.4053	0	0	0	13.4053	0	0	0
A0A2C9URS6	BHLH domain-containing protein	MANES_13G105700	A0A2C9URS6_MANES	Manihot esculenta (Cassava) (Jatropha manihot)		nucleus [GO:0005634]	nucleus [GO:0005634];protein dimerization activity [GO:0046983]	protein dimerization activity [GO:0046983]	PYSMTRTPAHAQDHILAER	1.0029	14.0767	0	14.0767	0	0	0	0	0
A0A2C9VZQ7	bHLH-MYC_N domain-containing protein	MANES_05G177000	A0A2C9VZQ7_MANES	Manihot esculenta (Cassava) (Jatropha manihot)					FDDFAIK	0.95438	15.0666	0	15.0666	0	0	0	0	0
A0A251K2D7	Bms1-type G domain-containing protein	MANES_09G003400	A0A251K2D7_MANES	Manihot esculenta (Cassava) (Jatropha manihot)	ribosome biogenesis [GO:0042254]	nucleolus [GO:0005730]	nucleolus [GO:0005730];GTP binding [GO:0005525];ribosome biogenesis [GO:0042254]	GTP binding [GO:0005525]	FHRDQVNESGFFDKLK	0.98291	0	10.3096	0	0	0	10.3096	0	0
A0A2C9UCB0	BRCT domain-containing protein	MANES_15G018000	A0A2C9UCB0_MANES	Manihot esculenta (Cassava) (Jatropha manihot)					EIGFNMPVSLAHARQHPLLQAVER	0.96533	0	16.8026	0	0	0	14.1562	16.8026	0
A0A2C9WAJ0	BRCT domain-containing protein	MANES_03G190200	A0A2C9WAJ0_MANES	Manihot esculenta (Cassava) (Jatropha manihot)					FVRTRNMLEAIASGK	0.95997	13.4439	0	0	0	13.4439	0	0	0
A0A251K1R4	Bromo domain-containing protein	MANES_10G118700	A0A251K1R4_MANES	Manihot esculenta (Cassava) (Jatropha manihot)					GQGVKIEDTEQQNSSIKEK	0.99722	0	13.0548	0	0	0	0	13.0548	0
A0A2C9U574	Bromo domain-containing protein	MANES_17G063000	A0A2C9U574_MANES	Manihot esculenta (Cassava) (Jatropha manihot)					LTFSNAMLYNPPTNYVHKMAESLNK	1.0306	0	13.0725	0	0	0	0	13.0725	0
A0A2C9UBI4	Bromo domain-containing protein	MANES_15G005300	A0A2C9UBI4_MANES	Manihot esculenta (Cassava) (Jatropha manihot)	cytoskeleton organization [GO:0007010];regulation of cell shape [GO:0008360];regulation of transcription by RNA polymerase II [GO:0006357]	nucleus [GO:0005634]	nucleus [GO:0005634];cytoskeleton organization [GO:0007010];regulation of cell shape [GO:0008360];regulation of transcription by RNA polymerase II [GO:0006357]		MYNVVYK	0.96666	0	16.0121	0	0	0	16.0121	0	0
A0A2C9VVQ2	Bromo domain-containing protein	MANES_05G123900	A0A2C9VVQ2_MANES	Manihot esculenta (Cassava) (Jatropha manihot)					ISDACLGSDDMGEK	0.9764	12.8456	14.2479	12.8456	0	0	14.2479	0	0
A0A251L1B6	Bromo domain-containing protein	MANES_04G067000	A0A251L1B6_MANES	Manihot esculenta (Cassava) (Jatropha manihot)					RGRPPTK	0.96119	14.6383	0	0	14.6383	0	0	0	0
A0A251KAS6	BTB domain-containing protein	MANES_08G056500	A0A251KAS6_MANES	Manihot esculenta (Cassava) (Jatropha manihot)	plant organ development [GO:0099402]		plant organ development [GO:0099402]		RSLMPHHHHHHHHHHDLTAAADLEDQKIR	1.0023	0	13.9443	0	0	0	0	0	13.9443
A0A2C9WKH4	BTB domain-containing protein	MANES_01G058800	A0A2C9WKH4_MANES	Manihot esculenta (Cassava) (Jatropha manihot)	protein ubiquitination [GO:0016567]		protein ubiquitination [GO:0016567]		DSHPFLDSPSTFK	0.95842	0	16.7533	0	0	0	0	0	16.7533
A0A2C9WNZ7	BTB domain-containing protein	MANES_01G250200	A0A2C9WNZ7_MANES	Manihot esculenta (Cassava) (Jatropha manihot)	response to red light [GO:0010114]	nucleus [GO:0005634]	nucleus [GO:0005634];response to red light [GO:0010114]		IVEFELPR	0.96783	14.5754	0	0	0	14.5754	0	0	0
A0A2C9U8Y0	BTB domain-containing protein	MANES_16G050900	A0A2C9U8Y0_MANES	Manihot esculenta (Cassava) (Jatropha manihot)	defense response to bacterium [GO:0042742];defense response to fungus [GO:0050832];regulation of jasmonic acid mediated signaling pathway [GO:2000022];regulation of salicylic acid mediated signaling pathway [GO:2000031];systemic acquired resistance, salicylic acid mediated signaling pathway [GO:0009862]	nucleus [GO:0005634]	nucleus [GO:0005634];defense response to bacterium [GO:0042742];defense response to fungus [GO:0050832];regulation of jasmonic acid mediated signaling pathway [GO:2000022];regulation of salicylic acid mediated signaling pathway [GO:2000031];systemic acquired resistance, salicylic acid mediated signaling pathway [GO:0009862]		GVNGNFREVDLNETPMIQKK	0.97595	14.6846	0	0	14.6846	0	0	0	0
A0A2C9V4D7	Btz domain-containing protein	MANES_10G081700	A0A2C9V4D7_MANES	Manihot esculenta (Cassava) (Jatropha manihot)	mRNA processing [GO:0006397];mRNA transport [GO:0051028];nuclear-transcribed mRNA catabolic process, nonsense-mediated decay [GO:0000184];regulation of translation [GO:0006417];RNA splicing [GO:0008380]	cytoplasm [GO:0005737];exon-exon junction complex [GO:0035145]	cytoplasm [GO:0005737];exon-exon junction complex [GO:0035145];mRNA binding [GO:0003729];mRNA processing [GO:0006397];mRNA transport [GO:0051028];nuclear-transcribed mRNA catabolic process, nonsense-mediated decay [GO:0000184];regulation of translation [GO:0006417];RNA splicing [GO:0008380]	mRNA binding [GO:0003729]	NPRHSDRYER	0.95337	12.0969	0	0	0	12.0969	0	0	0
A0A251JL19	BURP domain-containing protein	MANES_12G028800	A0A251JL19_MANES	Manihot esculenta (Cassava) (Jatropha manihot)					KTTSFSDYR	0.96466	15.8693	0	15.8693	0	0	0	0	0
A0A2C9UST6	BZIP domain-containing protein	MANES_13G139500	A0A2C9UST6_MANES	Manihot esculenta (Cassava) (Jatropha manihot)			DNA-binding transcription factor activity [GO:0003700]	DNA-binding transcription factor activity [GO:0003700]	EQLLLQV	0.95476	0	15.0354	0	0	0	0	0	15.0354
A0A2C9VPK3	BZIP domain-containing protein	MANES_06G019400	A0A2C9VPK3_MANES	Manihot esculenta (Cassava) (Jatropha manihot)	anther dehiscence [GO:0009901];cellular response to glucose stimulus [GO:0071333];cellular response to starvation [GO:0009267];positive regulation of transcription, DNA-templated [GO:0045893];regulation of cellular amino acid metabolic process [GO:0006521];response to bacterium [GO:0009617];response to salt stress [GO:0009651];sugar mediated signaling pathway [GO:0010182]	nucleus [GO:0005634]	nucleus [GO:0005634];DNA-binding transcription factor activity [GO:0003700];protein heterodimerization activity [GO:0046982];transcription cis-regulatory region binding [GO:0000976];anther dehiscence [GO:0009901];cellular response to glucose stimulus [GO:0071333];cellular response to starvation [GO:0009267];positive regulation of transcription, DNA-templated [GO:0045893];regulation of cellular am…	DNA-binding transcription factor activity [GO:0003700];protein heterodimerization activity [GO:0046982];transcription cis-regulatory region binding [GO:0000976]	ETEDSNHVHGPAQQVKACEMSKF	0.98255	0	16.3872	0	0	0	0	15.9436	16.3872
A0A2C9V1V8	BZIP domain-containing protein	MANES_11G123600	A0A2C9V1V8_MANES	Manihot esculenta (Cassava) (Jatropha manihot)		nucleus [GO:0005634]	nucleus [GO:0005634];DNA-binding transcription factor activity [GO:0003700]	DNA-binding transcription factor activity [GO:0003700]	DKATGHGGGLPPPSGR	0.98688	11.9205	0	0	0	11.9205	0	0	0
A0A2C9V2F8	C2 domain-containing protein	MANES_10G017000	A0A2C9V2F8_MANES	Manihot esculenta (Cassava) (Jatropha manihot)	defense response [GO:0006952]		defense response [GO:0006952]		LSTKSDDSGSTR	1.0135	0	11.9778	0	0	0	11.9778	0	0
A0A2C9VSE8	C2 NT-type domain-containing protein	MANES_06G147000	A0A2C9VSE8_MANES	Manihot esculenta (Cassava) (Jatropha manihot)					ASIGSNASIQSTPR	0.9666	13.9125	0	0	13.9125	0	0	0	0
A0A2C9WBS1	C2 NT-type domain-containing protein	MANES_02G023900	A0A2C9WBS1_MANES	Manihot esculenta (Cassava) (Jatropha manihot)					LEKGIIREGGCR	0.96918	14.3999	15.7376	14.1176	14.3999	0	15.7376	0	0
A0A2C9WGN5	C2 NT-type domain-containing protein	MANES_02G157000	A0A2C9WGN5_MANES	Manihot esculenta (Cassava) (Jatropha manihot)					ESLQSLHDENQALVSSLDK	0.96359	15.8106	0	0	0	15.8106	0	0	0
A0A2C9URT2	C2H2-type domain-containing protein	MANES_13G137400	A0A2C9URT2_MANES	Manihot esculenta (Cassava) (Jatropha manihot)		nucleus [GO:0005634]	nucleus [GO:0005634];DNA-binding transcription factor activity [GO:0003700]	DNA-binding transcription factor activity [GO:0003700]	ICGTREYKCDCGTLFSR	0.97455	0	17.0298	0	0	0	16.8998	16.4577	17.0298
A0A2C9UGA0	C2H2-type domain-containing protein	MANES_15G155700	A0A2C9UGA0_MANES	Manihot esculenta (Cassava) (Jatropha manihot)		integral component of membrane [GO:0016021]	integral component of membrane [GO:0016021]		EFYDEKYLDK	0.95221	12.6919	13.6624	0	12.6919	0	13.6624	0	0
A0A2C9VZY3	C2H2-type domain-containing protein	MANES_04G012700	A0A2C9VZY3_MANES	Manihot esculenta (Cassava) (Jatropha manihot)	response to acidic pH [GO:0010447];response to aluminum ion [GO:0010044]		response to acidic pH [GO:0010447];response to aluminum ion [GO:0010044]		HCGELKWQCSCGTTFSR	0.99922	13.0717	0	0	0	13.0717	0	0	0
A0A2C9VC65	C3H1-type domain-containing protein	MANES_08G001900	A0A2C9VC65_MANES	Manihot esculenta (Cassava) (Jatropha manihot)	cytoplasmic translation [GO:0002181]	cytosol [GO:0005829]	cytosol [GO:0005829];DNA binding [GO:0003677];metal ion binding [GO:0046872];cytoplasmic translation [GO:0002181]	DNA binding [GO:0003677];metal ion binding [GO:0046872]	IVEDKTFGLK	0.95347	13.0178	0	0	13.0178	0	0	0	0
A0A2C9U986	C3H1-type domain-containing protein	MANES_16G030100	A0A2C9U986_MANES	Manihot esculenta (Cassava) (Jatropha manihot)			DNA binding [GO:0003677];metal ion binding [GO:0046872]	DNA binding [GO:0003677];metal ion binding [GO:0046872]	PTWREGHLSK	0.95752	15.8325	10.5391	15.8325	0	15.2338	0	0	10.5391
A0A2C9US04	C3H1-type domain-containing protein	MANES_13G143700	A0A2C9US04_MANES	Manihot esculenta (Cassava) (Jatropha manihot)			DNA binding [GO:0003677];metal ion binding [GO:0046872]	DNA binding [GO:0003677];metal ion binding [GO:0046872]	ILPEVSCHAVK	0.95882	19.1349	0	0	19.1349	0	0	0	0
A0A2C9W5N7	Calcium-transporting ATPase (EC 7.2.2.10)	MANES_03G081400	A0A2C9W5N7_MANES	Manihot esculenta (Cassava) (Jatropha manihot)		integral component of plasma membrane [GO:0005887];intracellular membrane-bounded organelle [GO:0043231]	integral component of plasma membrane [GO:0005887];intracellular membrane-bounded organelle [GO:0043231];ATP binding [GO:0005524];ATPase-coupled cation transmembrane transporter activity [GO:0019829];P-type calcium transporter activity [GO:0005388]	ATPase-coupled cation transmembrane transporter activity [GO:0019829];ATP binding [GO:0005524];P-type calcium transporter activity [GO:0005388]	RGGVAVQR	0.96826	0	13.9425	0	0	0	13.9425	0	0
A0A2C9VB41	Calcium-transporting ATPase (EC 7.2.2.10)	MANES_09G155100	A0A2C9VB41_MANES	Manihot esculenta (Cassava) (Jatropha manihot)		integral component of plasma membrane [GO:0005887];intracellular membrane-bounded organelle [GO:0043231]	integral component of plasma membrane [GO:0005887];intracellular membrane-bounded organelle [GO:0043231];ATP binding [GO:0005524];ATPase-coupled cation transmembrane transporter activity [GO:0019829];P-type calcium transporter activity [GO:0005388]	ATPase-coupled cation transmembrane transporter activity [GO:0019829];ATP binding [GO:0005524];P-type calcium transporter activity [GO:0005388]	NLEERTPLQAR	0.95424	14.5664	0	0	14.5664	0	0	0	0
A0A0F6RAV0	Calcium/calmodulin-regulated receptor-like kinase	CRLK1 MANES_15G078200	A0A0F6RAV0_MANES	Manihot esculenta (Cassava) (Jatropha manihot)		integral component of membrane [GO:0016021]	integral component of membrane [GO:0016021];ATP binding [GO:0005524];protein kinase activity [GO:0004672]	ATP binding [GO:0005524];protein kinase activity [GO:0004672]	SSNILLDHSVRAR	0.96116	16.0529	0	0	16.0529	0	0	0	0
A0A2C9W5T3	Calpain catalytic domain-containing protein	MANES_03G087600	A0A2C9W5T3_MANES	Manihot esculenta (Cassava) (Jatropha manihot)	proteolysis [GO:0006508]	cytoplasm [GO:0005737];integral component of membrane [GO:0016021]	cytoplasm [GO:0005737];integral component of membrane [GO:0016021];calcium-dependent cysteine-type endopeptidase activity [GO:0004198];proteolysis [GO:0006508]	calcium-dependent cysteine-type endopeptidase activity [GO:0004198]	ELTSLLQDK	0.96163	0	13.8216	0	0	0	0	13.8216	0
A0A2C9U1N9	Carbonic anhydrase (EC 4.2.1.1) (Carbonate dehydratase)	MANES_18G059500	A0A2C9U1N9_MANES	Manihot esculenta (Cassava) (Jatropha manihot)		mitochondrion [GO:0005739]	mitochondrion [GO:0005739];carbonate dehydratase activity [GO:0004089];zinc ion binding [GO:0008270]	carbonate dehydratase activity [GO:0004089];zinc ion binding [GO:0008270]	VEDNDRLGLPSSHK	0.97651	0	13.9216	0	0	0	0	0	13.9216
A0A2C9U7B9	Carbonic anhydrase (EC 4.2.1.1) (Carbonate dehydratase)	MANES_17G116800	A0A2C9U7B9_MANES	Manihot esculenta (Cassava) (Jatropha manihot)	carbon utilization [GO:0015976]		carbonate dehydratase activity [GO:0004089];zinc ion binding [GO:0008270];carbon utilization [GO:0015976]	carbonate dehydratase activity [GO:0004089];zinc ion binding [GO:0008270]	QGFVHFK	0.96067	0	14.2816	0	0	0	0	0	14.2816
A0A2C9WLL3	Carboxypeptidase (EC 3.4.16.-)	MANES_01G095900	A0A2C9WLL3_MANES	Manihot esculenta (Cassava) (Jatropha manihot)		extracellular region [GO:0005576]	extracellular region [GO:0005576];serine-type carboxypeptidase activity [GO:0004185]	serine-type carboxypeptidase activity [GO:0004185]	PRAALQLFK	0.95588	12.7759	0	0	0	12.7759	0	0	0
A0A2C9UHX3	Casein kinase II subunit beta (CK II beta)	MANES_15G174600	A0A2C9UHX3_MANES	Manihot esculenta (Cassava) (Jatropha manihot)		protein kinase CK2 complex [GO:0005956]	protein kinase CK2 complex [GO:0005956];protein kinase regulator activity [GO:0019887]	protein kinase regulator activity [GO:0019887]	YILTSKGMAAMMDK	0.97754	0	15.5241	0	0	0	15.5241	0	0
A0A2C9VTP9	Casein kinase II subunit beta (CK II beta)	MANES_05G057200	A0A2C9VTP9_MANES	Manihot esculenta (Cassava) (Jatropha manihot)		protein kinase CK2 complex [GO:0005956]	protein kinase CK2 complex [GO:0005956];protein kinase regulator activity [GO:0019887]	protein kinase regulator activity [GO:0019887]	DKERLSVPSSSTGK	0.96115	15.5666	0	0	15.5666	0	0	0	0
A0A2C9W0T7	CASP-like protein	MANES_04G090700	A0A2C9W0T7_MANES	Manihot esculenta (Cassava) (Jatropha manihot)		integral component of membrane [GO:0016021];plasma membrane [GO:0005886]	integral component of membrane [GO:0016021];plasma membrane [GO:0005886];4 iron, 4 sulfur cluster binding [GO:0051539]	4 iron, 4 sulfur cluster binding [GO:0051539]	LMIRPTD	0.97842	0	13.7022	0	0	0	13.7022	0	0
A0A2C9VHV4	Castor_Poll_mid domain-containing protein	MANES_07G023400	A0A2C9VHV4_MANES	Manihot esculenta (Cassava) (Jatropha manihot)	ion transport [GO:0006811]	integral component of membrane [GO:0016021];nuclear membrane [GO:0031965]	integral component of membrane [GO:0016021];nuclear membrane [GO:0031965];ion transport [GO:0006811]		PSVFSHSSWIR	0.99435	0	12.6027	0	0	0	12.6027	0	0
A0A2C9WD07	Catalase (EC 1.11.1.6)	MANES_02G113300	A0A2C9WD07_MANES	Manihot esculenta (Cassava) (Jatropha manihot)	hydrogen peroxide catabolic process [GO:0042744];response to oxidative stress [GO:0006979]	peroxisome [GO:0005777]	peroxisome [GO:0005777];catalase activity [GO:0004096];heme binding [GO:0020037];metal ion binding [GO:0046872];hydrogen peroxide catabolic process [GO:0042744];response to oxidative stress [GO:0006979]	catalase activity [GO:0004096];heme binding [GO:0020037];metal ion binding [GO:0046872]	WVAALSDPR	0.96266	0	13.1404	0	0	0	0	13.1404	0
A0A2C9TZH3	Catalase (EC 1.11.1.6)	MANES_18G004400	A0A2C9TZH3_MANES	Manihot esculenta (Cassava) (Jatropha manihot)	hydrogen peroxide catabolic process [GO:0042744];response to hydrogen peroxide [GO:0042542]	cytoplasm [GO:0005737];peroxisome [GO:0005777];plasma membrane [GO:0005886]	cytoplasm [GO:0005737];peroxisome [GO:0005777];plasma membrane [GO:0005886];catalase activity [GO:0004096];heme binding [GO:0020037];metal ion binding [GO:0046872];hydrogen peroxide catabolic process [GO:0042744];response to hydrogen peroxide [GO:0042542]	catalase activity [GO:0004096];heme binding [GO:0020037];metal ion binding [GO:0046872]	CAYHNNHHDGFMNFMHR	1.0008	0	14.3295	0	0	0	14.3295	0	0
A0A2C9WMD1	Catalase (EC 1.11.1.6)	MANES_01G154400	A0A2C9WMD1_MANES	Manihot esculenta (Cassava) (Jatropha manihot)	hydrogen peroxide catabolic process [GO:0042744];response to hydrogen peroxide [GO:0042542]	cytoplasm [GO:0005737];peroxisome [GO:0005777];plasma membrane [GO:0005886]	cytoplasm [GO:0005737];peroxisome [GO:0005777];plasma membrane [GO:0005886];catalase activity [GO:0004096];heme binding [GO:0020037];metal ion binding [GO:0046872];hydrogen peroxide catabolic process [GO:0042744];response to hydrogen peroxide [GO:0042542]	catalase activity [GO:0004096];heme binding [GO:0020037];metal ion binding [GO:0046872]	SLLEDEAIR	1.0045	0	18.6753	0	0	0	18.5047	17.5056	18.6753
A9YME8	Catalase (EC 1.11.1.6) (Fragment)	CAT2	A9YME8_MANES	Manihot esculenta (Cassava) (Jatropha manihot)	hydrogen peroxide catabolic process [GO:0042744];response to oxidative stress [GO:0006979]	peroxisome [GO:0005777]	peroxisome [GO:0005777];catalase activity [GO:0004096];heme binding [GO:0020037];metal ion binding [GO:0046872];hydrogen peroxide catabolic process [GO:0042744];response to oxidative stress [GO:0006979]	catalase activity [GO:0004096];heme binding [GO:0020037];metal ion binding [GO:0046872]	YRSWTPDRQER	0.96096	0	16.2494	0	0	0	16.2494	0	0
A0A2C9W5N4	Cation_ATPase_N domain-containing protein	MANES_03G081300	A0A2C9W5N4_MANES	Manihot esculenta (Cassava) (Jatropha manihot)		integral component of plasma membrane [GO:0005887];intracellular membrane-bounded organelle [GO:0043231]	integral component of plasma membrane [GO:0005887];intracellular membrane-bounded organelle [GO:0043231];ATPase-coupled cation transmembrane transporter activity [GO:0019829];calmodulin binding [GO:0005516];P-type calcium transporter activity [GO:0005388]	ATPase-coupled cation transmembrane transporter activity [GO:0019829];calmodulin binding [GO:0005516];P-type calcium transporter activity [GO:0005388]	IVHKDHK	0.97666	0	10.7922	0	0	0	0	0	10.7922
A0A251KLG8	CBFD_NFYB_HMF domain-containing protein	MANES_09G080600	A0A251KLG8_MANES	Manihot esculenta (Cassava) (Jatropha manihot)	regulation of transcription by RNA polymerase II [GO:0006357]	CCAAT-binding factor complex [GO:0016602]	CCAAT-binding factor complex [GO:0016602];DNA-binding transcription activator activity, RNA polymerase II-specific [GO:0001228];DNA-binding transcription factor activity, RNA polymerase II-specific [GO:0000981];protein heterodimerization activity [GO:0046982];sequence-specific DNA binding [GO:0043565];regulation of transcription by RNA polymerase II [GO:0006357]	DNA-binding transcription activator activity, RNA polymerase II-specific [GO:0001228];DNA-binding transcription factor activity, RNA polymerase II-specific [GO:0000981];protein heterodimerization activity [GO:0046982];sequence-specific DNA binding [GO:0043565]	SNSNSNVREQDR	0.95425	0	16.1148	0	0	0	16.1148	0	0
A0A2C9UDJ7	CBFD_NFYB_HMF domain-containing protein	MANES_15G060400	A0A2C9UDJ7_MANES	Manihot esculenta (Cassava) (Jatropha manihot)	regulation of transcription by RNA polymerase II [GO:0006357]	CCAAT-binding factor complex [GO:0016602]	CCAAT-binding factor complex [GO:0016602];DNA-binding transcription activator activity, RNA polymerase II-specific [GO:0001228];DNA-binding transcription factor activity, RNA polymerase II-specific [GO:0000981];protein heterodimerization activity [GO:0046982];sequence-specific DNA binding [GO:0043565];regulation of transcription by RNA polymerase II [GO:0006357]	DNA-binding transcription activator activity, RNA polymerase II-specific [GO:0001228];DNA-binding transcription factor activity, RNA polymerase II-specific [GO:0000981];protein heterodimerization activity [GO:0046982];sequence-specific DNA binding [GO:0043565]	FLPIANVSRIMKK	0.95392	10.2586	0	0	10.2586	0	0	0	0
A0A2C9UE14	CBS domain-containing protein	MANES_15G085600	A0A2C9UE14_MANES	Manihot esculenta (Cassava) (Jatropha manihot)					TMHRSGK	0.96397	0	12.8673	0	0	0	0	0	12.8673
A0A2C9UUL9	CCHC-type domain-containing protein (Fragment)	MANES_12G043300	A0A2C9UUL9_MANES	Manihot esculenta (Cassava) (Jatropha manihot)			nucleic acid binding [GO:0003676];zinc ion binding [GO:0008270]	nucleic acid binding [GO:0003676];zinc ion binding [GO:0008270]	ELFSHFENLNPDQLMVTEQKR	0.40909	0	14.4593	0	0	0	0	14.4593	0
A0A2C9USW0	CCT-epsilon (T-complex protein 1 subunit epsilon)	MANES_12G019200	A0A2C9USW0_MANES	Manihot esculenta (Cassava) (Jatropha manihot)	protein folding [GO:0006457]	chaperonin-containing T-complex [GO:0005832]	chaperonin-containing T-complex [GO:0005832];ATP binding [GO:0005524];ATP hydrolysis activity [GO:0016887];unfolded protein binding [GO:0051082];protein folding [GO:0006457]	ATP binding [GO:0005524];ATP hydrolysis activity [GO:0016887];unfolded protein binding [GO:0051082]	FQTLRKQEQQYFDDMVQK	0.97473	0	13.8358	0	0	0	0	13.8358	0
A0A199UBL1	Cellulase domain-containing protein	MANES_S037800	A0A199UBL1_MANES	Manihot esculenta (Cassava) (Jatropha manihot)	organic substance metabolic process [GO:0071704]	extracellular region [GO:0005576]	extracellular region [GO:0005576];mannan endo-1,4-beta-mannosidase activity [GO:0016985];organic substance metabolic process [GO:0071704]	mannan endo-1,4-beta-mannosidase activity [GO:0016985]	LVYEAHWYPWSWDDKK	0.97583	0	15.8424	0	0	0	15.8424	0	0
A0A2C9UB88	Cellulose synthase (EC 2.4.1.12)	MANES_16G120400	A0A2C9UB88_MANES	Manihot esculenta (Cassava) (Jatropha manihot)	cellulose biosynthetic process [GO:0030244];cell wall organization [GO:0071555];plant-type primary cell wall biogenesis [GO:0009833]	integral component of membrane [GO:0016021];plasma membrane [GO:0005886]	integral component of membrane [GO:0016021];plasma membrane [GO:0005886];cellulose synthase (UDP-forming) activity [GO:0016760];cellulose synthase activity [GO:0016759];metal ion binding [GO:0046872];cell wall organization [GO:0071555];cellulose biosynthetic process [GO:0030244];plant-type primary cell wall biogenesis [GO:0009833]	cellulose synthase (UDP-forming) activity [GO:0016760];cellulose synthase activity [GO:0016759];metal ion binding [GO:0046872]	DAYPLWLTSVICEIWFALSWLLDQFPK	1.0373	11.3954	0	0	11.3954	0	0	0	0
A0A2C9W4T8	Chalcone isomerase (EC 5.5.1.6)	MANES_03G054000	A0A2C9W4T8_MANES	Manihot esculenta (Cassava) (Jatropha manihot)	flavonoid biosynthetic process [GO:0009813]	chloroplast stroma [GO:0009570]	chloroplast stroma [GO:0009570];fatty acid binding [GO:0005504];intramolecular lyase activity [GO:0016872];flavonoid biosynthetic process [GO:0009813]	fatty acid binding [GO:0005504];intramolecular lyase activity [GO:0016872]	FLYIPGSMAFQEALKCMSK	1.0029	0	12.3332	0	0	0	12.3332	0	0
A0A2C9VGC1	Chlorophyll a-b binding protein, chloroplastic	MANES_08G091700	A0A2C9VGC1_MANES	Manihot esculenta (Cassava) (Jatropha manihot)	photosynthesis, light harvesting in photosystem I [GO:0009768];protein-chromophore linkage [GO:0018298];response to light stimulus [GO:0009416]	chloroplast thylakoid membrane [GO:0009535];photosystem I [GO:0009522];photosystem II [GO:0009523]	chloroplast thylakoid membrane [GO:0009535];photosystem I [GO:0009522];photosystem II [GO:0009523];chlorophyll binding [GO:0016168];photosynthesis, light harvesting in photosystem I [GO:0009768];protein-chromophore linkage [GO:0018298];response to light stimulus [GO:0009416]	chlorophyll binding [GO:0016168]	LYPGGSFFDPLGLAADPEK	0.96315	0	13.8196	0	0	0	0	13.8196	0
A0A251IVJ3	Chlorophyll a-b binding protein, chloroplastic	MANES_17G066800 MANES_17G066900	A0A251IVJ3_MANES	Manihot esculenta (Cassava) (Jatropha manihot)	photosynthesis, light harvesting in photosystem I [GO:0009768];protein-chromophore linkage [GO:0018298];response to light stimulus [GO:0009416]	chloroplast thylakoid membrane [GO:0009535];photosystem I [GO:0009522];photosystem II [GO:0009523]	chloroplast thylakoid membrane [GO:0009535];photosystem I [GO:0009522];photosystem II [GO:0009523];chlorophyll binding [GO:0016168];metal ion binding [GO:0046872];photosynthesis, light harvesting in photosystem I [GO:0009768];protein-chromophore linkage [GO:0018298];response to light stimulus [GO:0009416]	chlorophyll binding [GO:0016168];metal ion binding [GO:0046872]	AVSSGSPWYGPDR	0.95792	0	15.1979	0	0	0	13.7655	15.1979	14.622
B1NWG2	Chloroplast envelope membrane protein	cemA	CEMA_MANES	Manihot esculenta (Cassava) (Jatropha manihot)		chloroplast inner membrane [GO:0009706];integral component of membrane [GO:0016021]	chloroplast inner membrane [GO:0009706];integral component of membrane [GO:0016021];proton transmembrane transporter activity [GO:0015078]	proton transmembrane transporter activity [GO:0015078]	VSPSLVVIYHSMND	0.98	0	13.746	0	0	0	0	0	13.746
A0A2C9WH76	Chorismate mutase (EC 5.4.99.5) (Fragment)	MANES_01G030900	A0A2C9WH76_MANES	Manihot esculenta (Cassava) (Jatropha manihot)	aromatic amino acid family biosynthetic process [GO:0009073];chorismate metabolic process [GO:0046417];defense response to bacterium [GO:0042742];prephenate(2-) biosynthetic process [GO:1901747];tryptophan biosynthetic process [GO:0000162]	cytoplasm [GO:0005737]	cytoplasm [GO:0005737];chorismate mutase activity [GO:0004106];protein homodimerization activity [GO:0042803];aromatic amino acid family biosynthetic process [GO:0009073];chorismate metabolic process [GO:0046417];defense response to bacterium [GO:0042742];prephenate(2-) biosynthetic process [GO:1901747];tryptophan biosynthetic process [GO:0000162]	chorismate mutase activity [GO:0004106];protein homodimerization activity [GO:0042803]	FAASSPSYIRYSK	0.97595	15.1787	0	15.1787	0	0	0	0	0
A0A2C9U394	Cir_N domain-containing protein	MANES_17G000100	A0A2C9U394_MANES	Manihot esculenta (Cassava) (Jatropha manihot)	negative regulation of transcription, DNA-templated [GO:0045892]	nucleus [GO:0005634]	nucleus [GO:0005634];transcription corepressor activity [GO:0003714];negative regulation of transcription, DNA-templated [GO:0045892]	transcription corepressor activity [GO:0003714]	SRYKHYYSSEEYGGDR	0.97479	15.8031	0	15.8031	0	0	0	0	0
A0A2C9WLL6	Citrate synthase	MANES_01G129000	A0A2C9WLL6_MANES	Manihot esculenta (Cassava) (Jatropha manihot)	carbohydrate metabolic process [GO:0005975];tricarboxylic acid cycle [GO:0006099]	mitochondrial matrix [GO:0005759]	mitochondrial matrix [GO:0005759];citrate (Si)-synthase activity [GO:0004108];carbohydrate metabolic process [GO:0005975];tricarboxylic acid cycle [GO:0006099]	citrate (Si)-synthase activity [GO:0004108]	HYMPLKERMETGDADR	0.98492	0	13.1159	0	0	0	13.1159	0	0
A0A2C9VMF9	Clp R domain-containing protein	MANES_07G130100	A0A2C9VMF9_MANES	Manihot esculenta (Cassava) (Jatropha manihot)			ATP binding [GO:0005524];ATP hydrolysis activity [GO:0016887]	ATP binding [GO:0005524];ATP hydrolysis activity [GO:0016887]	AWLRDFFDQVDR	0.96744	0	15.4191	0	0	0	0	15.4191	14.0631
A0A2C9UMA7	Clp R domain-containing protein	MANES_14G163200	A0A2C9UMA7_MANES	Manihot esculenta (Cassava) (Jatropha manihot)					HTQFVKFQFAPVSLR	0.96992	13.9238	0	13.9238	0	0	0	0	0
A0A2C9VT18	Clp R domain-containing protein	MANES_06G138200	A0A2C9VT18_MANES	Manihot esculenta (Cassava) (Jatropha manihot)					IPKWSAR	0.96589	16.2901	15.3257	0	16.2901	0	0	0	15.3257
A0A2C9W2W8	Clu domain-containing protein	MANES_04G110600	A0A2C9W2W8_MANES	Manihot esculenta (Cassava) (Jatropha manihot)	organelle organization [GO:0006996]	cytoplasm [GO:0005737]	cytoplasm [GO:0005737];organelle organization [GO:0006996]		DYDMECPNPFRKFDIISIVPVCK	0.97558	15.9315	0	15.9315	0	14.5865	0	0	0
A0A2C9VPL7	Clu domain-containing protein	MANES_06G032200	A0A2C9VPL7_MANES	Manihot esculenta (Cassava) (Jatropha manihot)	organelle organization [GO:0006996]	cytoplasm [GO:0005737]	cytoplasm [GO:0005737];organelle organization [GO:0006996]		LNTNFMNVSQLPR	0.95994	18.686	14.8172	18.686	13.0524	18.1736	14.8172	0	0
A0A2C9UJP1	COBRA-like protein	MANES_14G087800	A0A2C9UJP1_MANES	Manihot esculenta (Cassava) (Jatropha manihot)	cellulose microfibril organization [GO:0010215];plant-type cell wall cellulose biosynthetic process [GO:0052324]	anchored component of plasma membrane [GO:0046658]	anchored component of plasma membrane [GO:0046658];cellulose microfibril organization [GO:0010215];plant-type cell wall cellulose biosynthetic process [GO:0052324]		EYWRAKVAVTNFNYR	0.97591	0	11.9301	0	0	0	0	0	11.9301
A0A2C9W0U3	Complex I-B22 (NADH dehydrogenase [ubiquinone] 1 beta subcomplex subunit 9) (NADH-ubiquinone oxidoreductase B22 subunit)	MANES_04G083400	A0A2C9W0U3_MANES	Manihot esculenta (Cassava) (Jatropha manihot)	mitochondrial electron transport, NADH to ubiquinone [GO:0006120]	mitochondrial respiratory chain complex I [GO:0005747]	mitochondrial respiratory chain complex I [GO:0005747];mitochondrial electron transport, NADH to ubiquinone [GO:0006120]		DTLNWAVHR	0.97962	15.845	0	0	15.845	0	0	0	0
A0A2C9W993	Condensin-2 complex subunit H2 (Non-SMC condensin II complex subunit H2)	MANES_03G200100	A0A2C9W993_MANES	Manihot esculenta (Cassava) (Jatropha manihot)	meiotic chromosome condensation [GO:0010032];mitotic sister chromatid separation [GO:0051306]	condensin complex [GO:0000796];nucleus [GO:0005634]	condensin complex [GO:0000796];nucleus [GO:0005634];chromatin binding [GO:0003682];meiotic chromosome condensation [GO:0010032];mitotic sister chromatid separation [GO:0051306]	chromatin binding [GO:0003682]	DGPFYHFVK	0.98079	0	13.9938	0	0	0	0	0	13.9938
A0A2C9UDD5	COR domain-containing protein	MANES_15G064000	A0A2C9UDD5_MANES	Manihot esculenta (Cassava) (Jatropha manihot)			nucleotide binding [GO:0000166]	nucleotide binding [GO:0000166]	SLERNASLR	0.95934	15.1424	14.6187	0	15.1424	0	0	14.6187	0
A0A2C9WHZ3	CRAL-TRIO domain-containing protein	MANES_01G006200	A0A2C9WHZ3_MANES	Manihot esculenta (Cassava) (Jatropha manihot)		membrane [GO:0016020]	membrane [GO:0016020]		EYGTDTILEDFEFEELEEVLQYYPQGYHGVDK	0.47368	0	17.4068	0	0	0	17.4068	0	0
A0A2C9UFV9	CRAL-TRIO domain-containing protein	MANES_15G135200	A0A2C9UFV9_MANES	Manihot esculenta (Cassava) (Jatropha manihot)		membrane [GO:0016020]	membrane [GO:0016020]		LFILNMPR	0.95182	15.8538	0	15.3803	13.3699	15.8538	0	0	0
A0A2C9UGA3	CRM domain-containing protein	MANES_15G151600	A0A2C9UGA3_MANES	Manihot esculenta (Cassava) (Jatropha manihot)			RNA binding [GO:0003723]	RNA binding [GO:0003723]	DVHRKQDGFGR	0.95407	13.1425	0	0	13.1425	0	0	0	0
A0A2C9UQ90	CRM domain-containing protein	MANES_13G055400	A0A2C9UQ90_MANES	Manihot esculenta (Cassava) (Jatropha manihot)			RNA binding [GO:0003723]	RNA binding [GO:0003723]	ILYKLKK	0.96198	17.3082	14.8333	14.3523	0	17.3082	14.8333	0	0
A0A2C9UCL0	Cryptochrome DASH	MANES_16G136800	A0A2C9UCL0_MANES	Manihot esculenta (Cassava) (Jatropha manihot)	photoreactive repair [GO:0000719];protein-chromophore linkage [GO:0018298]		DNA binding [GO:0003677];DNA photolyase activity [GO:0003913];FAD binding [GO:0071949];photoreactive repair [GO:0000719];protein-chromophore linkage [GO:0018298]	DNA binding [GO:0003677];DNA photolyase activity [GO:0003913];FAD binding [GO:0071949]	GMKFLGGETAALSR	1.0054	0	14.8403	0	0	0	0	14.8403	0
A0A2C9UIQ0	CS domain-containing protein	MANES_14G006200	A0A2C9UIQ0_MANES	Manihot esculenta (Cassava) (Jatropha manihot)	protein folding [GO:0006457]	cytoplasm [GO:0005737]	cytoplasm [GO:0005737];unfolded protein binding [GO:0051082];protein folding [GO:0006457]	unfolded protein binding [GO:0051082]	LSDLDPETR	0.99489	0	18.3864	0	0	0	18.3864	18.0947	17.7285
A0A2C9WA53	CS domain-containing protein	MANES_02G016700	A0A2C9WA53_MANES	Manihot esculenta (Cassava) (Jatropha manihot)			chaperone binding [GO:0051087]	chaperone binding [GO:0051087]	IAEDCYDQR	0.9616	14.0474	0	0	0	14.0474	0	0	0
A0A2C9WNZ9	CUE domain-containing protein	MANES_01G209500	A0A2C9WNZ9_MANES	Manihot esculenta (Cassava) (Jatropha manihot)	regulation of transcription by RNA polymerase II [GO:0006357]	nucleus [GO:0005634]	nucleus [GO:0005634];DNA-binding transcription factor activity, RNA polymerase II-specific [GO:0000981];RNA polymerase II cis-regulatory region sequence-specific DNA binding [GO:0000978];ubiquitin binding [GO:0043130];regulation of transcription by RNA polymerase II [GO:0006357]	DNA-binding transcription factor activity, RNA polymerase II-specific [GO:0000981];RNA polymerase II cis-regulatory region sequence-specific DNA binding [GO:0000978];ubiquitin binding [GO:0043130]	TLMELFPQVDSR	0.95597	0	14.1349	0	0	0	14.1349	0	0
A0A199UBY6	Cupin type-1 domain-containing protein	MANES_S025500	A0A199UBY6_MANES	Manihot esculenta (Cassava) (Jatropha manihot)					GKLSWAEDGRELK	0.95784	0	15.6769	0	0	0	0	15.6769	0
A0A251L6V2	cwf21 domain-containing protein	MANES_03G046500	A0A251L6V2_MANES	Manihot esculenta (Cassava) (Jatropha manihot)		nucleus [GO:0005634]	nucleus [GO:0005634]		NSDKSAK	0.97735	0	14.2209	0	0	0	0	14.2209	0
A0A2C9W0Z2	Cyclic nucleotide-binding domain-containing protein	MANES_04G019100	A0A2C9W0Z2_MANES	Manihot esculenta (Cassava) (Jatropha manihot)		integral component of membrane [GO:0016021]	integral component of membrane [GO:0016021];ion channel activity [GO:0005216]	ion channel activity [GO:0005216]	TPLFDEMDETMLDAICER	0.99392	0	16.1004	0	0	0	0	0	16.1004
A0A2C9VYS2	Cyclic nucleotide-binding domain-containing protein	MANES_04G018800	A0A2C9VYS2_MANES	Manihot esculenta (Cassava) (Jatropha manihot)		integral component of membrane [GO:0016021]	integral component of membrane [GO:0016021];voltage-gated potassium channel activity [GO:0005249]	voltage-gated potassium channel activity [GO:0005249]	MGPNGRIR	0.95916	17.2398	0	17.2398	0	0	0	0	0
A0A2C9VGX4	Cyclin	MANES_08G121100	A0A2C9VGX4_MANES	Manihot esculenta (Cassava) (Jatropha manihot)	regulation of cyclin-dependent protein serine/threonine kinase activity [GO:0000079]		protein kinase binding [GO:0019901];regulation of cyclin-dependent protein serine/threonine kinase activity [GO:0000079]	protein kinase binding [GO:0019901]	FLHQMDACLTSFNVHR	0.9709	14.6034	0	0	0	14.6034	0	0	0
E3VVM4	Cysteine synthase (EC 2.5.1.47)	MANES_01G255400	E3VVM4_MANES	Manihot esculenta (Cassava) (Jatropha manihot)	cyanide metabolic process [GO:0019499];cysteine biosynthetic process [GO:0019344];cysteine biosynthetic process from serine [GO:0006535]	cytoplasm [GO:0005737];mitochondrion [GO:0005739]	cytoplasm [GO:0005737];mitochondrion [GO:0005739];cysteine synthase activity [GO:0004124];L-3-cyanoalanine synthase activity [GO:0050017];cyanide metabolic process [GO:0019499];cysteine biosynthetic process [GO:0019344];cysteine biosynthetic process from serine [GO:0006535]	cysteine synthase activity [GO:0004124];L-3-cyanoalanine synthase activity [GO:0050017]	DRPAFAMINDAEK	0.97407	0	16.8012	0	0	0	0	16.8012	0
A0A2C9U5M6	Cysteine-rich PDZ-binding protein (Cysteine-rich interactor of PDZ three)	MANES_17G035700	A0A2C9U5M6_MANES	Manihot esculenta (Cassava) (Jatropha manihot)		cytoplasm [GO:0005737]	cytoplasm [GO:0005737]		MVCEKCEKK	0.96454	13.9656	0	0	0	13.9656	0	0	0
A0A2C9VPU1	Cysteinyl-tRNA synthetase (EC 6.1.1.16)	MANES_06G066100	A0A2C9VPU1_MANES	Manihot esculenta (Cassava) (Jatropha manihot)	cysteinyl-tRNA aminoacylation [GO:0006423]	cytoplasm [GO:0005737]	cytoplasm [GO:0005737];ATP binding [GO:0005524];cysteine-tRNA ligase activity [GO:0004817];metal ion binding [GO:0046872];cysteinyl-tRNA aminoacylation [GO:0006423]	ATP binding [GO:0005524];cysteine-tRNA ligase activity [GO:0004817];metal ion binding [GO:0046872]	CINKLREEFESK	0.96042	0	14.8716	0	0	0	0	11.8241	14.8716
A0A2C9UKA8	CYTH domain-containing protein	MANES_14G093500	A0A2C9UKA8_MANES	Manihot esculenta (Cassava) (Jatropha manihot)		cytoplasm [GO:0005737]	cytoplasm [GO:0005737];ATP binding [GO:0005524];kinase activity [GO:0016301];pyrophosphatase activity [GO:0016462]	ATP binding [GO:0005524];kinase activity [GO:0016301];pyrophosphatase activity [GO:0016462]	GFFLFIR	0.96911	18.392	0	18.392	0	17.7575	0	0	0
B1NWG3	Cytochrome f	petA	CYF_MANES	Manihot esculenta (Cassava) (Jatropha manihot)	photosynthesis [GO:0015979]	chloroplast thylakoid membrane [GO:0009535];integral component of thylakoid membrane [GO:0031361]	chloroplast thylakoid membrane [GO:0009535];integral component of thylakoid membrane [GO:0031361];electron transfer activity [GO:0009055];heme binding [GO:0020037];iron ion binding [GO:0005506];photosynthesis [GO:0015979]	electron transfer activity [GO:0009055];heme binding [GO:0020037];iron ion binding [GO:0005506]	GGYEITITDASEGR	0.95238	13.6828	0	0	13.6828	0	0	0	0
A0A2C9VWK0	Cytokinin dehydrogenase (EC 1.5.99.12)	MANES_05G154200	A0A2C9VWK0_MANES	Manihot esculenta (Cassava) (Jatropha manihot)	cytokinin metabolic process [GO:0009690]		cytokinin dehydrogenase activity [GO:0019139];FAD binding [GO:0071949];oxidoreductase activity [GO:0016491];cytokinin metabolic process [GO:0009690]	cytokinin dehydrogenase activity [GO:0019139];FAD binding [GO:0071949];oxidoreductase activity [GO:0016491]	MEFDPRRILATGQR	0.96277	0	14.9091	0	0	0	0	0	14.9091
A0A2C9VZH9	D-3-phosphoglycerate dehydrogenase (EC 1.1.1.95)	MANES_05G177600	A0A2C9VZH9_MANES	Manihot esculenta (Cassava) (Jatropha manihot)	L-serine biosynthetic process [GO:0006564]	chloroplast stroma [GO:0009570]	chloroplast stroma [GO:0009570];NAD binding [GO:0051287];phosphoglycerate dehydrogenase activity [GO:0004617];L-serine biosynthetic process [GO:0006564]	NAD binding [GO:0051287];phosphoglycerate dehydrogenase activity [GO:0004617]	IVLDGSPEK	0.97677	11.8887	0	0	0	11.8887	0	0	0
A0A2C9WG55	DCD domain-containing protein	MANES_02G131800	A0A2C9WG55_MANES	Manihot esculenta (Cassava) (Jatropha manihot)					EFDKIVGCEEDK	0.96774	0	16.1498	0	0	0	0	14.9295	16.1498
A0A251JAR1	DDT domain-containing protein	MANES_14G073100	A0A251JAR1_MANES	Manihot esculenta (Cassava) (Jatropha manihot)	regulation of transcription, DNA-templated [GO:0006355]	RSF complex [GO:0031213]	RSF complex [GO:0031213];regulation of transcription, DNA-templated [GO:0006355]		AAERLQAAQQQAAIER	1.0015	0	12.7757	0	0	0	0	12.7757	0
A0A2C9W7I7	DEK C-terminal domain-containing protein	MANES_03G140900	A0A2C9W7I7_MANES	Manihot esculenta (Cassava) (Jatropha manihot)	chromatin organization [GO:0006325];regulation of double-strand break repair [GO:2000779]	nucleus [GO:0005634]	nucleus [GO:0005634];DNA binding [GO:0003677];histone binding [GO:0042393];chromatin organization [GO:0006325];regulation of double-strand break repair [GO:2000779]	DNA binding [GO:0003677];histone binding [GO:0042393]	SSKSPSR	0.97612	10.5281	0	0	0	10.5281	0	0	0
A0A2C9V151	DEUBAD domain-containing protein	MANES_11G137500	A0A2C9V151_MANES	Manihot esculenta (Cassava) (Jatropha manihot)		Ino80 complex [GO:0031011]	Ino80 complex [GO:0031011]		ALGVYEK	0.95305	13.7613	0	13.7613	0	0	0	0	0
A0A2C9UC11	Divinyl chlorophyllide a 8-vinyl-reductase, chloroplastic (EC 1.3.1.75)	MANES_15G016500	A0A2C9UC11_MANES	Manihot esculenta (Cassava) (Jatropha manihot)	chlorophyll biosynthetic process [GO:0015995]	chloroplast [GO:0009507]	chloroplast [GO:0009507];3,8-divinyl protochlorophyllide a 8-vinyl reductase activity [GO:0051744];divinyl chlorophyllide a 8-vinyl-reductase activity [GO:0033728];chlorophyll biosynthetic process [GO:0015995]	3,8-divinyl protochlorophyllide a 8-vinyl reductase activity [GO:0051744];divinyl chlorophyllide a 8-vinyl-reductase activity [GO:0033728]	FNPITASIATVEATQSSFRSK	0.98479	0	10.0524	0	0	0	0	10.0524	0
A0A2C9UZL5	DNA helicase (EC 3.6.4.12)	MANES_11G044500	A0A2C9UZL5_MANES	Manihot esculenta (Cassava) (Jatropha manihot)	cellular response to DNA damage stimulus [GO:0006974];DNA duplex unwinding [GO:0032508];establishment of sister chromatid cohesion [GO:0034085];nucleobase-containing compound metabolic process [GO:0006139]	nucleus [GO:0005634]	nucleus [GO:0005634];ATP binding [GO:0005524];ATP hydrolysis activity [GO:0016887];DNA binding [GO:0003677];DNA helicase activity [GO:0003678];cellular response to DNA damage stimulus [GO:0006974];DNA duplex unwinding [GO:0032508];establishment of sister chromatid cohesion [GO:0034085];nucleobase-containing compound metabolic process [GO:0006139]	ATP binding [GO:0005524];ATP hydrolysis activity [GO:0016887];DNA binding [GO:0003677];DNA helicase activity [GO:0003678]	HKLQRQYR	0.96207	13.1596	0	13.1596	0	0	0	0	0
A0A2C9VYG0	DNA polymerase epsilon catalytic subunit (EC 2.7.7.7)	MANES_04G006100	A0A2C9VYG0_MANES	Manihot esculenta (Cassava) (Jatropha manihot)	DNA repair [GO:0006281];DNA replication [GO:0006260]	epsilon DNA polymerase complex [GO:0008622]	epsilon DNA polymerase complex [GO:0008622];4 iron, 4 sulfur cluster binding [GO:0051539];DNA binding [GO:0003677];DNA-directed DNA polymerase activity [GO:0003887];nucleotide binding [GO:0000166];zinc ion binding [GO:0008270];DNA repair [GO:0006281];DNA replication [GO:0006260]	4 iron, 4 sulfur cluster binding [GO:0051539];DNA binding [GO:0003677];DNA-directed DNA polymerase activity [GO:0003887];nucleotide binding [GO:0000166];zinc ion binding [GO:0008270]	DLDLCRDTALLAQEWR	0.98425	0	11.2337	0	0	0	0	11.2337	0
A0A2C9VTN6	DNA replication ATP-dependent helicase/nuclease (EC 3.1.-.-) (EC 3.6.4.12)	MANES_05G060200	A0A2C9VTN6_MANES	Manihot esculenta (Cassava) (Jatropha manihot)	DNA repair [GO:0006281];DNA replication, Okazaki fragment processing [GO:0033567];replication fork reversal [GO:0071932]	chromosome [GO:0005694];cytoplasm [GO:0005737];nucleus [GO:0005634]	chromosome [GO:0005694];cytoplasm [GO:0005737];nucleus [GO:0005634];4 iron, 4 sulfur cluster binding [GO:0051539];5'-flap endonuclease activity [GO:0017108];ATP binding [GO:0005524];ATP hydrolysis activity [GO:0016887];DNA binding [GO:0003677];metal ion binding [GO:0046872];RNA binding [GO:0003723];single-stranded DNA helicase activity [GO:0017116];DNA repair [GO:0006281];DNA replication, Okazaki…	4 iron, 4 sulfur cluster binding [GO:0051539];5'-flap endonuclease activity [GO:0017108];ATP binding [GO:0005524];ATP hydrolysis activity [GO:0016887];DNA binding [GO:0003677];metal ion binding [GO:0046872];RNA binding [GO:0003723];single-stranded DNA helicase activity [GO:0017116]	YSTPATKK	0.97135	0	12.435	0	0	0	0	0	12.435
A0A2C9UEH9	DNA topoisomerase I (EC 5.6.2.1) (DNA topoisomerase 1)	MANES_15G065000	A0A2C9UEH9_MANES	Manihot esculenta (Cassava) (Jatropha manihot)	chromatin remodeling [GO:0006338];chromosome segregation [GO:0007059];DNA replication [GO:0006260];DNA topological change [GO:0006265]	chromosome [GO:0005694];nucleolus [GO:0005730]	chromosome [GO:0005694];nucleolus [GO:0005730];DNA binding [GO:0003677];DNA topoisomerase type I (single strand cut, ATP-independent) activity [GO:0003917];chromatin remodeling [GO:0006338];chromosome segregation [GO:0007059];DNA replication [GO:0006260];DNA topological change [GO:0006265]	DNA binding [GO:0003677];DNA topoisomerase type I (single strand cut, ATP-independent) activity [GO:0003917]	LEDCDFTPIYEWHQR	0.96961	0	15.2427	0	0	0	15.2427	0	0
A0A2C9U365	DNA_MISMATCH_REPAIR_2 domain-containing protein	MANES_18G108000	A0A2C9U365_MANES	Manihot esculenta (Cassava) (Jatropha manihot)	mismatch repair [GO:0006298];negative regulation of DNA recombination [GO:0045910]	mismatch repair complex [GO:0032300]	mismatch repair complex [GO:0032300];ATP binding [GO:0005524];ATP hydrolysis activity [GO:0016887];ATP-dependent activity, acting on DNA [GO:0008094];endonuclease activity [GO:0004519];mismatched DNA binding [GO:0030983];mismatch repair [GO:0006298];negative regulation of DNA recombination [GO:0045910]	ATP binding [GO:0005524];ATP-dependent activity, acting on DNA [GO:0008094];ATP hydrolysis activity [GO:0016887];endonuclease activity [GO:0004519];mismatched DNA binding [GO:0030983]	LNKYCGGHRFPK	0.95847	0	13.0558	0	0	0	0	13.0558	0
A0A2C9UIS8	DNA-(apurinic or apyrimidinic site) endonuclease (EC 3.1.-.-)	MANES_14G056000	A0A2C9UIS8_MANES	Manihot esculenta (Cassava) (Jatropha manihot)	DNA repair [GO:0006281]		metal ion binding [GO:0046872];nuclease activity [GO:0004518];DNA repair [GO:0006281]	metal ion binding [GO:0046872];nuclease activity [GO:0004518]	MPAAGSK	0.95587	0	11.4768	0	0	0	0	0	11.4768
A0A2C9VR84	DNA-directed primase/polymerase protein	MANES_06G153300	A0A2C9VR84_MANES	Manihot esculenta (Cassava) (Jatropha manihot)	error-prone translesion synthesis [GO:0042276];mitochondrial DNA replication [GO:0006264];replication fork processing [GO:0031297];response to UV [GO:0009411];translesion synthesis [GO:0019985]	mitochondrial matrix [GO:0005759];nucleus [GO:0005634]	mitochondrial matrix [GO:0005759];nucleus [GO:0005634];chromatin binding [GO:0003682];DNA primase activity [GO:0003896];DNA-directed DNA polymerase activity [GO:0003887];error-prone translesion synthesis [GO:0042276];mitochondrial DNA replication [GO:0006264];replication fork processing [GO:0031297];response to UV [GO:0009411];translesion synthesis [GO:0019985]	chromatin binding [GO:0003682];DNA-directed DNA polymerase activity [GO:0003887];DNA primase activity [GO:0003896]	HHYEVIQEGLPCHLYFDLEFSKKENVER	1.0604	0	14.2571	0	0	0	0	14.2571	0
A0A2C9UK51	DNA-directed RNA polymerase (EC 2.7.7.6)	MANES_14G091700	A0A2C9UK51_MANES	Manihot esculenta (Cassava) (Jatropha manihot)	mitochondrial transcription [GO:0006390]	mitochondrial DNA-directed RNA polymerase complex [GO:0034245]	mitochondrial DNA-directed RNA polymerase complex [GO:0034245];DNA binding [GO:0003677];DNA-directed 5'-3' RNA polymerase activity [GO:0003899];mitochondrial transcription [GO:0006390]	DNA binding [GO:0003677];DNA-directed 5'-3' RNA polymerase activity [GO:0003899]	LLINQVDR	0.97027	15.5911	15.834	15.5911	0	0	0	15.834	0
A0A2C9WDN1	DNA-directed RNA polymerase (EC 2.7.7.6)	MANES_02G061300	A0A2C9WDN1_MANES	Manihot esculenta (Cassava) (Jatropha manihot)	mitochondrial transcription [GO:0006390]	mitochondrial DNA-directed RNA polymerase complex [GO:0034245]	mitochondrial DNA-directed RNA polymerase complex [GO:0034245];DNA binding [GO:0003677];DNA-directed 5'-3' RNA polymerase activity [GO:0003899];mitochondrial transcription [GO:0006390]	DNA binding [GO:0003677];DNA-directed 5'-3' RNA polymerase activity [GO:0003899]	AYPMHPYLNHLGSDLCR	0.96656	16.0626	14.7318	16.0626	0	0	0	0	14.7318
A0A2C9VIQ1	DNA-directed RNA polymerase (EC 2.7.7.6)	MANES_07G050500	A0A2C9VIQ1_MANES	Manihot esculenta (Cassava) (Jatropha manihot)	mitochondrial transcription [GO:0006390]	mitochondrial DNA-directed RNA polymerase complex [GO:0034245]	mitochondrial DNA-directed RNA polymerase complex [GO:0034245];DNA binding [GO:0003677];DNA-directed 5'-3' RNA polymerase activity [GO:0003899];mitochondrial transcription [GO:0006390]	DNA binding [GO:0003677];DNA-directed 5'-3' RNA polymerase activity [GO:0003899]	IICPESSK	0.96811	19.1218	0	0	19.1218	0	0	0	0
A0A251M2B5	DNA-directed RNA polymerase subunit (EC 2.7.7.6)	MANES_01G151000	A0A251M2B5_MANES	Manihot esculenta (Cassava) (Jatropha manihot)	transcription by RNA polymerase II [GO:0006366]	RNA polymerase II, core complex [GO:0005665]	RNA polymerase II, core complex [GO:0005665];DNA binding [GO:0003677];DNA-directed 5'-3' RNA polymerase activity [GO:0003899];metal ion binding [GO:0046872];transcription by RNA polymerase II [GO:0006366]	DNA binding [GO:0003677];DNA-directed 5'-3' RNA polymerase activity [GO:0003899];metal ion binding [GO:0046872]	DDAGSSAQKSLSESNNLK	0.99818	0	15.8614	0	0	0	0	15.8614	0
A0A2C9U952	DNA-directed RNA polymerase subunit beta (EC 2.7.7.6)	MANES_16G027100	A0A2C9U952_MANES	Manihot esculenta (Cassava) (Jatropha manihot)	transcription, DNA-templated [GO:0006351]	RNA polymerase II, core complex [GO:0005665]	RNA polymerase II, core complex [GO:0005665];DNA binding [GO:0003677];DNA-directed 5'-3' RNA polymerase activity [GO:0003899];metal ion binding [GO:0046872];ribonucleoside binding [GO:0032549];transcription, DNA-templated [GO:0006351]	DNA binding [GO:0003677];DNA-directed 5'-3' RNA polymerase activity [GO:0003899];metal ion binding [GO:0046872];ribonucleoside binding [GO:0032549]	PMMTESDGETATLFPK	0.99645	10.6813	0	0	10.6813	0	0	0	0
A0A251L4S7	DNA-directed RNA polymerase subunit beta (EC 2.7.7.6)	MANES_04G156600	A0A251L4S7_MANES	Manihot esculenta (Cassava) (Jatropha manihot)	transcription, DNA-templated [GO:0006351]	RNA polymerase I complex [GO:0005736]	RNA polymerase I complex [GO:0005736];DNA binding [GO:0003677];DNA-directed 5'-3' RNA polymerase activity [GO:0003899];ribonucleoside binding [GO:0032549];transcription, DNA-templated [GO:0006351]	DNA binding [GO:0003677];DNA-directed 5'-3' RNA polymerase activity [GO:0003899];ribonucleoside binding [GO:0032549]	CPDGGNGGR	0.96802	16.5699	0	0	16.5699	15.7984	0	0	0
A0A2C9U1T1	DnaJ-X domain-containing protein	MANES_18G085200	A0A2C9U1T1_MANES	Manihot esculenta (Cassava) (Jatropha manihot)					GAFQLLQLQEDIRKQFK	1	10.9575	0	10.9575	0	0	0	0	0
A0A2C9V2G5	Dof-type domain-containing protein	MANES_11G140300	A0A2C9V2G5_MANES	Manihot esculenta (Cassava) (Jatropha manihot)	regulation of transcription, DNA-templated [GO:0006355]	nucleus [GO:0005634]	nucleus [GO:0005634];DNA binding [GO:0003677];regulation of transcription, DNA-templated [GO:0006355]	DNA binding [GO:0003677]	CPRCDSTNTKFCYYNNYSLSQPR	1.0014	0	12.1983	0	0	0	12.1983	0	0
A0A2C9VD94	Dof-type domain-containing protein	MANES_08G034200	A0A2C9VD94_MANES	Manihot esculenta (Cassava) (Jatropha manihot)	regulation of transcription, DNA-templated [GO:0006355]	nucleus [GO:0005634]	nucleus [GO:0005634];DNA binding [GO:0003677];regulation of transcription, DNA-templated [GO:0006355]	DNA binding [GO:0003677]	MDSGWKTNVEISPSCPR	0.96021	13.9305	0	0	13.9305	0	0	0	0
A0A2C9UAZ1	Dolichyl-diphosphooligosaccharide--protein glycotransferase (EC 2.4.99.18)	MANES_16G110700	A0A2C9UAZ1_MANES	Manihot esculenta (Cassava) (Jatropha manihot)	protein glycosylation [GO:0006486]	integral component of membrane [GO:0016021]	integral component of membrane [GO:0016021];dolichyl-diphosphooligosaccharide-protein glycotransferase activity [GO:0004579];metal ion binding [GO:0046872];protein glycosylation [GO:0006486]	dolichyl-diphosphooligosaccharide-protein glycotransferase activity [GO:0004579];metal ion binding [GO:0046872]	SKSVCMKVECCNYIFDIA	0.97508	0	13.8281	0	0	0	0	13.8281	0
A0A2C9UD70	DRIM domain-containing protein	MANES_15G056200	A0A2C9UD70_MANES	Manihot esculenta (Cassava) (Jatropha manihot)					QLAHEVCGSVR	0.95685	0	14.7985	0	0	0	0	0	14.7985
A0A2C9VUS3	DUF1338 domain-containing protein	MANES_05G096800	A0A2C9VUS3_MANES	Manihot esculenta (Cassava) (Jatropha manihot)					EELRFPVKK	0.95438	12.3087	0	0	12.3087	0	0	0	0
A0A2C9UQJ6	DUF1681 domain-containing protein	MANES_13G035700	A0A2C9UQJ6_MANES	Manihot esculenta (Cassava) (Jatropha manihot)	endocytosis [GO:0006897];vesicle-mediated transport [GO:0016192]	clathrin vesicle coat [GO:0030125]	clathrin vesicle coat [GO:0030125];endocytosis [GO:0006897];vesicle-mediated transport [GO:0016192]		LKEGETIR	0.96209	14.9375	0	0	14.9375	0	0	0	0
A0A2C9V0Z7	DUF1995 domain-containing protein	MANES_11G065200	A0A2C9V0Z7_MANES	Manihot esculenta (Cassava) (Jatropha manihot)					IRLEIDFPPLPSNISSYK	0.97182	0	14.93	0	0	0	0	14.93	0
A0A2C9TZI3	DUF295 domain-containing protein	MANES_18G008400	A0A2C9TZI3_MANES	Manihot esculenta (Cassava) (Jatropha manihot)					SFCEDVIYLNGFFYAVNK	0.98002	14.7712	0	14.7712	0	0	0	0	0
A0A2C9WLG0	DUF295 domain-containing protein	MANES_01G152400	A0A2C9WLG0_MANES	Manihot esculenta (Cassava) (Jatropha manihot)					LPFPISPNPHLHPR	0.95935	15.6183	0	0	0	15.6183	0	0	0
A0A2C9W7N2	DUF3883 domain-containing protein	MANES_03G146000	A0A2C9W7N2_MANES	Manihot esculenta (Cassava) (Jatropha manihot)	embryo development ending in seed dormancy [GO:0009793];leaf vascular tissue pattern formation [GO:0010305];root development [GO:0048364]	nucleus [GO:0005634]	nucleus [GO:0005634];embryo development ending in seed dormancy [GO:0009793];leaf vascular tissue pattern formation [GO:0010305];root development [GO:0048364]		KVGISSNWPPVDWK	0.96403	13.9299	0	13.9299	0	0	0	0	0
A0A2C9V762	DUF4005 domain-containing protein	MANES_09G015700	A0A2C9V762_MANES	Manihot esculenta (Cassava) (Jatropha manihot)					WRWILGK	0.97806	0	13.3151	0	0	0	0	0	13.3151
A0A2C9WEI6	DUF4057 domain-containing protein	MANES_02G153300	A0A2C9WEI6_MANES	Manihot esculenta (Cassava) (Jatropha manihot)					ALALKESIQLGEPAPRDVR	0.95982	0	15.5202	0	0	0	0	15.4629	15.5202
A0A2C9VXT9	DUF4283 domain-containing protein	MANES_05G151000	A0A2C9VXT9_MANES	Manihot esculenta (Cassava) (Jatropha manihot)					ELQPNENPRSVEVTRLEMWVQLHNLTSDFFSK	1.0652	0	14.2229	0	0	0	0	0	14.2229
A0A2C9W7A8	DUF4408 domain-containing protein	MANES_03G067600	A0A2C9W7A8_MANES	Manihot esculenta (Cassava) (Jatropha manihot)		integral component of membrane [GO:0016021]	integral component of membrane [GO:0016021]		GQGKIPSR	0.9635	0	17.7949	0	0	0	17.7949	0	0
A0A251JKM0	DUF641 domain-containing protein	MANES_15G096500	A0A251JKM0_MANES	Manihot esculenta (Cassava) (Jatropha manihot)	negative gravitropism [GO:0009959];response to red or far red light [GO:0009639]		negative gravitropism [GO:0009959];response to red or far red light [GO:0009639]		AKEYLAEYPK	0.95986	13.6334	0	0	13.6334	0	0	0	0
A0A2C9W5C8	DUF676 domain-containing protein	MANES_03G070300	A0A2C9W5C8_MANES	Manihot esculenta (Cassava) (Jatropha manihot)					LKGSQCFHQLTFTDDVDLR	0.99906	14.0607	0	0	0	14.0607	0	0	0
A0A2C9UQW4	Dus domain-containing protein	MANES_13G119800	A0A2C9UQW4_MANES	Manihot esculenta (Cassava) (Jatropha manihot)			flavin adenine dinucleotide binding [GO:0050660];tRNA dihydrouridine synthase activity [GO:0017150]	flavin adenine dinucleotide binding [GO:0050660];tRNA dihydrouridine synthase activity [GO:0017150]	IFTENEKYRNQEFTTCQEDR	1.012	13.6481	0	13.6481	0	0	0	0	0
A0A2C9UA49	DWNN domain-containing protein	MANES_16G090800	A0A2C9UA49_MANES	Manihot esculenta (Cassava) (Jatropha manihot)	mRNA processing [GO:0006397];protein ubiquitination [GO:0016567];ubiquitin-dependent protein catabolic process [GO:0006511]	nucleus [GO:0005634]	nucleus [GO:0005634];nucleic acid binding [GO:0003676];ubiquitin protein ligase activity [GO:0061630];zinc ion binding [GO:0008270];mRNA processing [GO:0006397];protein ubiquitination [GO:0016567];ubiquitin-dependent protein catabolic process [GO:0006511]	nucleic acid binding [GO:0003676];ubiquitin protein ligase activity [GO:0061630];zinc ion binding [GO:0008270]	QQPLSVSCRTGSSSSNTSSKTVVTASSR	1.0591	0	13.7326	0	0	0	0	0	13.7326
A0A2C9U2R2	Dynamin GTPase (EC 3.6.5.5)	MANES_18G111800	A0A2C9U2R2_MANES	Manihot esculenta (Cassava) (Jatropha manihot)		cytoplasm [GO:0005737];membrane [GO:0016020];microtubule [GO:0005874]	cytoplasm [GO:0005737];membrane [GO:0016020];microtubule [GO:0005874];GTP binding [GO:0005525];GTPase activity [GO:0003924];microtubule binding [GO:0008017]	GTPase activity [GO:0003924];GTP binding [GO:0005525];microtubule binding [GO:0008017]	SILLQIDNK	0.97846	0	11.7295	0	0	0	11.7295	0	0
A0A2C9V094	DYW_deaminase domain-containing protein	MANES_11G056600	A0A2C9V094_MANES	Manihot esculenta (Cassava) (Jatropha manihot)			zinc ion binding [GO:0008270]	zinc ion binding [GO:0008270]	KLLVCIIDSLRVEGYTPHTSNVFHDIEEEEK	0.9	0	12.282	0	0	0	0	0	12.282
A0A2C9UTX5	DYW_deaminase domain-containing protein	MANES_12G065700	A0A2C9UTX5_MANES	Manihot esculenta (Cassava) (Jatropha manihot)	RNA modification [GO:0009451]		zinc ion binding [GO:0008270];RNA modification [GO:0009451]	zinc ion binding [GO:0008270]	DAGYVPETKFALYDLEPENK	0.95725	10.192	16.0659	0	0	10.192	15.138	0	16.0659
A0A2C9V7Q0	DYW_deaminase domain-containing protein	MANES_10G123700	A0A2C9V7Q0_MANES	Manihot esculenta (Cassava) (Jatropha manihot)			zinc ion binding [GO:0008270]	zinc ion binding [GO:0008270]	TDVIPWSFMIARYAQSNQSKEALELFCQMR	1.01	11.5637	0	0	11.5637	0	0	0	0
A0A2C9U4M0	DYW_deaminase domain-containing protein	MANES_17G045300	A0A2C9U4M0_MANES	Manihot esculenta (Cassava) (Jatropha manihot)			zinc ion binding [GO:0008270]	zinc ion binding [GO:0008270]	EPAAAIWTAMLGACK	0.98138	12.2447	14.491	12.2447	0	0	0	14.491	0
A0A2C9WND5	DYW_deaminase domain-containing protein	MANES_01G231600	A0A2C9WND5_MANES	Manihot esculenta (Cassava) (Jatropha manihot)			zinc ion binding [GO:0008270]	zinc ion binding [GO:0008270]	VNGGSGK	0.97988	12.506	0	0	12.506	0	0	0	0
A0A2C9WMZ4	DYW_deaminase domain-containing protein	MANES_01G203700	A0A2C9WMZ4_MANES	Manihot esculenta (Cassava) (Jatropha manihot)	chloroplast RNA processing [GO:0031425]	chloroplast [GO:0009507]	chloroplast [GO:0009507];mRNA binding [GO:0003729];zinc ion binding [GO:0008270];chloroplast RNA processing [GO:0031425]	mRNA binding [GO:0003729];zinc ion binding [GO:0008270]	MKMKGIGLK	0.96429	13.2121	0	13.2121	0	0	0	0	0
A0A2C9WL88	DYW_deaminase domain-containing protein	MANES_01G162400	A0A2C9WL88_MANES	Manihot esculenta (Cassava) (Jatropha manihot)			zinc ion binding [GO:0008270]	zinc ion binding [GO:0008270]	HMKVSGIK	0.97982	13.6793	17.528	13.6793	0	0	0	0	17.528
A0A2C9U4B9	E1 ubiquitin-activating enzyme (EC 6.2.1.45)	MANES_18G144400	A0A2C9U4B9_MANES	Manihot esculenta (Cassava) (Jatropha manihot)	cellular response to DNA damage stimulus [GO:0006974];protein modification by small protein conjugation [GO:0032446];protein ubiquitination [GO:0016567];ubiquitin-dependent protein catabolic process [GO:0006511]	cytoplasm [GO:0005737];nucleus [GO:0005634]	cytoplasm [GO:0005737];nucleus [GO:0005634];ATP binding [GO:0005524];ubiquitin activating enzyme activity [GO:0004839];cellular response to DNA damage stimulus [GO:0006974];protein modification by small protein conjugation [GO:0032446];protein ubiquitination [GO:0016567];ubiquitin-dependent protein catabolic process [GO:0006511]	ATP binding [GO:0005524];ubiquitin activating enzyme activity [GO:0004839]	KVVDLVR	1	0	12.2784	0	0	0	0	12.2784	0
A0A2C9VTH6	E3 ubiquitin protein ligase (EC 2.3.2.27)	MANES_05G051900	A0A2C9VTH6_MANES	Manihot esculenta (Cassava) (Jatropha manihot)	chromatin organization [GO:0006325];histone monoubiquitination [GO:0010390]	nucleus [GO:0005634]	nucleus [GO:0005634];metal ion binding [GO:0046872];ubiquitin-protein transferase activity [GO:0004842];chromatin organization [GO:0006325];histone monoubiquitination [GO:0010390]	metal ion binding [GO:0046872];ubiquitin-protein transferase activity [GO:0004842]	EMESALKELLDEASSR	0.96099	13.5747	15.9625	13.5747	0	0	0	0	15.9625
A0A251K4R5	E3 ubiquitin-protein ligase (EC 2.3.2.27) (Fragment)	MANES_09G091600	A0A251K4R5_MANES	Manihot esculenta (Cassava) (Jatropha manihot)	protein ubiquitination [GO:0016567];ubiquitin-dependent protein catabolic process via the N-end rule pathway [GO:0071596]	cytoplasm [GO:0005737];ubiquitin ligase complex [GO:0000151]	cytoplasm [GO:0005737];ubiquitin ligase complex [GO:0000151];ubiquitin protein ligase activity [GO:0061630];zinc ion binding [GO:0008270];protein ubiquitination [GO:0016567];ubiquitin-dependent protein catabolic process via the N-end rule pathway [GO:0071596]	ubiquitin protein ligase activity [GO:0061630];zinc ion binding [GO:0008270]	IFPLQRNER	0.95936	0	13.3712	0	0	0	13.3712	0	0
A0A2C9WMA4	EDR2_C domain-containing protein	MANES_01G193200	A0A2C9WMA4_MANES	Manihot esculenta (Cassava) (Jatropha manihot)					GQNYFRDR	0.96466	13.2619	0	0	13.2619	0	0	0	0
A0A2C9WHF8	EF-hand domain-containing protein	MANES_01G034200	A0A2C9WHF8_MANES	Manihot esculenta (Cassava) (Jatropha manihot)	regulation of transcription, DNA-templated [GO:0006355]	nucleus [GO:0005634]	nucleus [GO:0005634];calcium ion binding [GO:0005509];nuclear receptor coactivator activity [GO:0030374];regulation of transcription, DNA-templated [GO:0006355]	calcium ion binding [GO:0005509];nuclear receptor coactivator activity [GO:0030374]	DDKAGYLR	0.96495	0	15.0601	0	0	0	15.0601	0	0
A0A2C9V2Q2	Electron transfer flavoprotein-ubiquinone oxidoreductase (ETF-QO) (EC 1.5.5.1)	MANES_11G123500	A0A2C9V2Q2_MANES	Manihot esculenta (Cassava) (Jatropha manihot)	electron transport chain [GO:0022900];leucine catabolic process [GO:0006552];response to absence of light [GO:0009646]	integral component of mitochondrial inner membrane [GO:0031305]	integral component of mitochondrial inner membrane [GO:0031305];4 iron, 4 sulfur cluster binding [GO:0051539];electron-transferring-flavoprotein dehydrogenase activity [GO:0004174];metal ion binding [GO:0046872];electron transport chain [GO:0022900];leucine catabolic process [GO:0006552];response to absence of light [GO:0009646]	4 iron, 4 sulfur cluster binding [GO:0051539];electron-transferring-flavoprotein dehydrogenase activity [GO:0004174];metal ion binding [GO:0046872]	NSWIWEELYKAR	0.94925	0	12.5715	0	0	0	12.5715	0	0
A0A251JRS1	Elf4 domain-containing protein	MANES_11G021100	A0A251JRS1_MANES	Manihot esculenta (Cassava) (Jatropha manihot)	entrainment of circadian clock [GO:0009649];positive regulation of circadian rhythm [GO:0042753];rhythmic process [GO:0048511]	nucleus [GO:0005634]	nucleus [GO:0005634];entrainment of circadian clock [GO:0009649];positive regulation of circadian rhythm [GO:0042753];rhythmic process [GO:0048511]		RVVDLYADLSSNFTR	0.98062	13.3697	12.7936	13.3697	0	0	12.7936	0	0
O49169	Elongation factor 1-alpha (EF-1-alpha)	EF1	EF1A_MANES	Manihot esculenta (Cassava) (Jatropha manihot)		cytoplasm [GO:0005737]	cytoplasm [GO:0005737];GTP binding [GO:0005525];GTPase activity [GO:0003924];translation elongation factor activity [GO:0003746]	GTPase activity [GO:0003924];GTP binding [GO:0005525];translation elongation factor activity [GO:0003746]	NMITGTSQADCAVLIIDSTTGGFEAGISKDGQTR	0.97401	0	15.6372	0	0	0	15.6372	0	0
A0A2C9VQ57	Elongator complex protein 3 (EC 2.3.1.-)	MANES_06G115200	A0A2C9VQ57_MANES	Manihot esculenta (Cassava) (Jatropha manihot)	tRNA wobble base 5-methoxycarbonylmethyl-2-thiouridinylation [GO:0002926]	cytoplasm [GO:0005737];elongator holoenzyme complex [GO:0033588];nucleus [GO:0005634]	cytoplasm [GO:0005737];elongator holoenzyme complex [GO:0033588];nucleus [GO:0005634];4 iron, 4 sulfur cluster binding [GO:0051539];metal ion binding [GO:0046872];N-acetyltransferase activity [GO:0008080];tRNA binding [GO:0000049];tRNA uridine(34) acetyltransferase activity [GO:0106261];tRNA wobble base 5-methoxycarbonylmethyl-2-thiouridinylation [GO:0002926]	4 iron, 4 sulfur cluster binding [GO:0051539];metal ion binding [GO:0046872];N-acetyltransferase activity [GO:0008080];tRNA binding [GO:0000049];tRNA uridine(34) acetyltransferase activity [GO:0106261]	YNPYVQAR	0.94949	0	11.5936	0	0	0	0	0	11.5936
A0A2C9WL96	ELYS domain-containing protein	MANES_01G084200	A0A2C9WL96_MANES	Manihot esculenta (Cassava) (Jatropha manihot)	negative regulation of transcription, DNA-templated [GO:0045892];response to cold [GO:0009409];vegetative to reproductive phase transition of meristem [GO:0010228]	cytoplasm [GO:0005737];nucleus [GO:0005634]	cytoplasm [GO:0005737];nucleus [GO:0005634];ubiquitin-protein transferase activity [GO:0004842];negative regulation of transcription, DNA-templated [GO:0045892];response to cold [GO:0009409];vegetative to reproductive phase transition of meristem [GO:0010228]	ubiquitin-protein transferase activity [GO:0004842]	CAWEDWVEVLVTEICCLCVK	1.0156	12.707	0	0	12.707	0	0	0	0
A0A2C9UL07	ENTH domain-containing protein	MANES_14G116700	A0A2C9UL07_MANES	Manihot esculenta (Cassava) (Jatropha manihot)	clathrin coat assembly [GO:0048268];clathrin-dependent endocytosis [GO:0072583];vesicle budding from membrane [GO:0006900]	clathrin-coated pit [GO:0005905];clathrin-coated vesicle [GO:0030136];Golgi apparatus [GO:0005794]	clathrin-coated pit [GO:0005905];clathrin-coated vesicle [GO:0030136];Golgi apparatus [GO:0005794];1-phosphatidylinositol binding [GO:0005545];clathrin heavy chain binding [GO:0032050];phosphatidylinositol-4,5-bisphosphate binding [GO:0005546];SNARE binding [GO:0000149];clathrin coat assembly [GO:0048268];clathrin-dependent endocytosis [GO:0072583];vesicle budding from membrane [GO:0006900]	1-phosphatidylinositol binding [GO:0005545];clathrin heavy chain binding [GO:0032050];phosphatidylinositol-4,5-bisphosphate binding [GO:0005546];SNARE binding [GO:0000149]	FMKIEQPPASFLQTMEEYVREAPR	1.0093	11.975	0	0	0	11.975	0	0	0
A0A2C9VDK9	Epimerase domain-containing protein	MANES_09G179000	A0A2C9VDK9_MANES	Manihot esculenta (Cassava) (Jatropha manihot)	rRNA processing [GO:0006364]	cytosol [GO:0005829]	cytosol [GO:0005829];catalytic activity [GO:0003824];RNA binding [GO:0003723];rRNA processing [GO:0006364]	catalytic activity [GO:0003824];RNA binding [GO:0003723]	FIGVFLSR	0.96253	0	13.741	0	0	0	0	0	13.741
A0A2C9UEH0	Epimerase domain-containing protein	MANES_15G034700	A0A2C9UEH0_MANES	Manihot esculenta (Cassava) (Jatropha manihot)			GDP-mannose 3,5-epimerase activity [GO:0047918];NAD binding [GO:0051287]	GDP-mannose 3,5-epimerase activity [GO:0047918];NAD binding [GO:0051287]	SEGHYIIASDWKKNEQYDR	0.9963	0	13.7708	0	0	0	0	13.7708	13.1576
A0A2C9VUP0	Epimerase domain-containing protein	MANES_05G045600	A0A2C9VUP0_MANES	Manihot esculenta (Cassava) (Jatropha manihot)			oxidoreductase activity, acting on the CH-OH group of donors, NAD or NADP as acceptor [GO:0016616]	oxidoreductase activity, acting on the CH-OH group of donors, NAD or NADP as acceptor [GO:0016616]	PHPEHKR	0.95561	14.0278	13.6824	12.627	14.0278	0	0	13.6824	12.7487
A0A2C9VNH9	Epimerase domain-containing protein	MANES_06G068800	A0A2C9VNH9_MANES	Manihot esculenta (Cassava) (Jatropha manihot)			oxidoreductase activity, acting on the CH-OH group of donors, NAD or NADP as acceptor [GO:0016616]	oxidoreductase activity, acting on the CH-OH group of donors, NAD or NADP as acceptor [GO:0016616]	DPGDAAK	0.96786	16.9485	0	0	0	16.9485	0	0	0
A0A2C9UXZ5	Eukaryotic translation initiation factor 3 subunit D (eIF3d) (Eukaryotic translation initiation factor 3 subunit 7) (eIF-3-zeta)	MANES_11G028400	A0A2C9UXZ5_MANES	Manihot esculenta (Cassava) (Jatropha manihot)	cap-dependent translational initiation [GO:0002191];formation of cytoplasmic translation initiation complex [GO:0001732];translational initiation [GO:0006413]	eukaryotic 43S preinitiation complex [GO:0016282];eukaryotic 48S preinitiation complex [GO:0033290];eukaryotic translation initiation factor 3 complex [GO:0005852]	eukaryotic 43S preinitiation complex [GO:0016282];eukaryotic 48S preinitiation complex [GO:0033290];eukaryotic translation initiation factor 3 complex [GO:0005852];mRNA cap binding [GO:0098808];translation initiation factor activity [GO:0003743];cap-dependent translational initiation [GO:0002191];formation of cytoplasmic translation initiation complex [GO:0001732];translational initiation [GO:000…	mRNA cap binding [GO:0098808];translation initiation factor activity [GO:0003743]	DEEVEARK	0.96404	0	15.5058	0	0	0	0	15.5058	0
A0A2C9V512	Exocyst subunit Exo70 family protein	MANES_10G036300	A0A2C9V512_MANES	Manihot esculenta (Cassava) (Jatropha manihot)	exocytosis [GO:0006887];protein transport [GO:0015031]	exocyst [GO:0000145]	exocyst [GO:0000145];exocytosis [GO:0006887];protein transport [GO:0015031]		TVINYIYK	0.95229	0	13.9996	0	0	0	13.9996	0	0
A0A2C9V949	Exocyst subunit Exo70 family protein	MANES_09G088800	A0A2C9V949_MANES	Manihot esculenta (Cassava) (Jatropha manihot)	exocytosis [GO:0006887];protein transport [GO:0015031]	exocyst [GO:0000145]	exocyst [GO:0000145];exocytosis [GO:0006887];protein transport [GO:0015031]		LQKEFYQILSTNR	0.96179	18.3391	0	18.3391	0	0	0	0	0
A0A251L522	Exonuclease domain-containing protein	MANES_04G156500	A0A251L522_MANES	Manihot esculenta (Cassava) (Jatropha manihot)	exonucleolytic trimming to generate mature 3'-end of 5.8S rRNA from tricistronic rRNA transcript (SSU-rRNA, 5.8S rRNA, LSU-rRNA) [GO:0000467]		3'-5'-exoribonuclease activity [GO:0000175];nucleic acid binding [GO:0003676];exonucleolytic trimming to generate mature 3'-end of 5.8S rRNA from tricistronic rRNA transcript (SSU-rRNA, 5.8S rRNA, LSU-rRNA) [GO:0000467]	3'-5'-exoribonuclease activity [GO:0000175];nucleic acid binding [GO:0003676]	MMALENK	0.97992	0	13.67	0	0	0	13.67	0	0
A0A2C9VBP2	Exonuclease domain-containing protein	MANES_09G174800	A0A2C9VBP2_MANES	Manihot esculenta (Cassava) (Jatropha manihot)	DNA catabolic process, exonucleolytic [GO:0000738]	cytoplasm [GO:0005737]	cytoplasm [GO:0005737];3'-5'-exodeoxyribonuclease activity [GO:0008296];nucleic acid binding [GO:0003676];DNA catabolic process, exonucleolytic [GO:0000738]	3'-5'-exodeoxyribonuclease activity [GO:0008296];nucleic acid binding [GO:0003676]	LVGSKANGTEGGYSR	0.97878	13.9632	0	0	0	13.9632	0	0	0
A0A2C9W6B2	Exonuclease domain-containing protein (Fragment)	MANES_03G104800	A0A2C9W6B2_MANES	Manihot esculenta (Cassava) (Jatropha manihot)	exonucleolytic trimming to generate mature 3'-end of 5.8S rRNA from tricistronic rRNA transcript (SSU-rRNA, 5.8S rRNA, LSU-rRNA) [GO:0000467];post-transcriptional gene silencing by RNA [GO:0035194];regulation of production of siRNA involved in RNA interference [GO:0090065]		3'-5'-exoribonuclease activity [GO:0000175];endoribonuclease activity, producing 5'-phosphomonoesters [GO:0016891];nucleic acid binding [GO:0003676];exonucleolytic trimming to generate mature 3'-end of 5.8S rRNA from tricistronic rRNA transcript (SSU-rRNA, 5.8S rRNA, LSU-rRNA) [GO:0000467];post-transcriptional gene silencing by RNA [GO:0035194];regulation of production of siRNA involved in RNA in…	3'-5'-exoribonuclease activity [GO:0000175];endoribonuclease activity, producing 5'-phosphomonoesters [GO:0016891];nucleic acid binding [GO:0003676]	AAFVTCGNWDVK	0.95586	0	17.4695	0	0	0	0	17.4695	16.5015
A0A2C9UIC8	Exostosin domain-containing protein	MANES_14G032100	A0A2C9UIC8_MANES	Manihot esculenta (Cassava) (Jatropha manihot)	protein glycosylation [GO:0006486];xyloglucan biosynthetic process [GO:0009969]	Golgi membrane [GO:0000139];integral component of membrane [GO:0016021]	Golgi membrane [GO:0000139];integral component of membrane [GO:0016021];galactosyltransferase activity [GO:0008378];protein glycosylation [GO:0006486];xyloglucan biosynthetic process [GO:0009969]	galactosyltransferase activity [GO:0008378]	VLESYSKEDVR	0.95333	12.6098	0	12.6098	0	0	0	0	0
A0A2C9UBR4	Exostosin domain-containing protein	MANES_16G111200	A0A2C9UBR4_MANES	Manihot esculenta (Cassava) (Jatropha manihot)	protein glycosylation [GO:0006486]	Golgi membrane [GO:0000139];integral component of membrane [GO:0016021]	Golgi membrane [GO:0000139];integral component of membrane [GO:0016021];glycosyltransferase activity [GO:0016757];protein glycosylation [GO:0006486]	glycosyltransferase activity [GO:0016757]	SYPLEPK	0.95673	18.4714	16.9377	18.4714	0	0	0	16.9377	0
A0A2C9UZK3	Exportin-T (Exportin(tRNA)) (tRNA exportin)	MANES_11G019400	A0A2C9UZK3_MANES	Manihot esculenta (Cassava) (Jatropha manihot)	tRNA re-export from nucleus [GO:0071528]	cytoplasm [GO:0005737];nucleus [GO:0005634]	cytoplasm [GO:0005737];nucleus [GO:0005634];small GTPase binding [GO:0031267];tRNA binding [GO:0000049];tRNA re-export from nucleus [GO:0071528]	small GTPase binding [GO:0031267];tRNA binding [GO:0000049]	IGREEEDRMVEYR	0.96051	16.1149	0	0	16.1149	0	0	0	0
A0A2C9UTN2	F-box domain-containing protein	MANES_12G010000	A0A2C9UTN2_MANES	Manihot esculenta (Cassava) (Jatropha manihot)					IAVGMTLNGNATSEGYR	1.0353	0	12.0266	0	0	0	0	12.0266	0
A0A2C9U1I7	F-box domain-containing protein	MANES_18G077300	A0A2C9U1I7_MANES	Manihot esculenta (Cassava) (Jatropha manihot)					CYMLSARDLTIVWSDTPVYWRWVSDPDSR	1.0605	0	12.2187	0	0	0	12.2187	0	0
A0A2C9VHF8	F-box domain-containing protein	MANES_07G010800	A0A2C9VHF8_MANES	Manihot esculenta (Cassava) (Jatropha manihot)	histone H3-K4 methylation [GO:0051568]	Set1C/COMPASS complex [GO:0048188]	Set1C/COMPASS complex [GO:0048188];histone binding [GO:0042393];histone H3-K4 methylation [GO:0051568]	histone binding [GO:0042393]	VFDMYSRK	0.96765	0	12.4493	0	0	0	0	12.4493	0
A0A251JET4	F-box domain-containing protein	MANES_13G018300	A0A251JET4_MANES	Manihot esculenta (Cassava) (Jatropha manihot)					KLAGLLEEWLFVLTMDSQGKESHWEVMDCLGNR	0.375	0	13.0824	0	0	0	0	13.0824	0
A0A2C9U1M0	F-box domain-containing protein	MANES_18G080800	A0A2C9U1M0_MANES	Manihot esculenta (Cassava) (Jatropha manihot)	SCF-dependent proteasomal ubiquitin-dependent protein catabolic process [GO:0031146]		ubiquitin-protein transferase activity [GO:0004842];SCF-dependent proteasomal ubiquitin-dependent protein catabolic process [GO:0031146]	ubiquitin-protein transferase activity [GO:0004842]	SLHRFSCVCRDWK	0.95397	0	13.8233	0	0	0	0	13.8233	0
A0A2C9UTM1	F-box domain-containing protein	MANES_12G041900	A0A2C9UTM1_MANES	Manihot esculenta (Cassava) (Jatropha manihot)	SCF-dependent proteasomal ubiquitin-dependent protein catabolic process [GO:0031146]	cytoplasm [GO:0005737]	cytoplasm [GO:0005737];ubiquitin-protein transferase activity [GO:0004842];SCF-dependent proteasomal ubiquitin-dependent protein catabolic process [GO:0031146]	ubiquitin-protein transferase activity [GO:0004842]	IDEKNMEFSEIAIMPQDLLYGLVDNEEDDK	0.95683	0	14.1873	0	0	0	14.1873	0	0
A0A2C9VYV3	F-box domain-containing protein	MANES_04G017200	A0A2C9VYV3_MANES	Manihot esculenta (Cassava) (Jatropha manihot)					NREYNIHNREPYR	0.95754	0	14.4462	0	0	0	0	14.4462	13.8481
A0A2C9VKF7	F-box domain-containing protein	MANES_07G056700	A0A2C9VKF7_MANES	Manihot esculenta (Cassava) (Jatropha manihot)					EELSSSSLQDSLR	0	0	17.9884	0	0	0	17.9884	17.3551	17.5281
A0A2C9W384	F-box domain-containing protein	MANES_04G093500	A0A2C9W384_MANES	Manihot esculenta (Cassava) (Jatropha manihot)					DDSWRKIDFCLNDWQLLCHK	1.009	11.3091	0	0	0	11.3091	0	0	0
A0A2C9W4T0	F-box domain-containing protein	MANES_03G053000	A0A2C9W4T0_MANES	Manihot esculenta (Cassava) (Jatropha manihot)	auxin homeostasis [GO:0010252];plant organ formation [GO:1905393]		auxin homeostasis [GO:0010252];plant organ formation [GO:1905393]		LHHLQLTKCR	0.9595	13.7913	0	0	13.7913	0	0	0	0
A0A251KTL9	F-box domain-containing protein	MANES_05G053400	A0A251KTL9_MANES	Manihot esculenta (Cassava) (Jatropha manihot)					VVVPSFPEIEDEVSCSYSNK	0.99302	13.9738	0	0	0	13.9738	0	0	0
A0A2C9VRY8	F-box domain-containing protein	MANES_06G131800	A0A2C9VRY8_MANES	Manihot esculenta (Cassava) (Jatropha manihot)					IYDLYLAFDPR	1	13.9951	0	13.9951	0	0	0	0	0
A0A2C9VVM8	F-box domain-containing protein	MANES_05G124500	A0A2C9VVM8_MANES	Manihot esculenta (Cassava) (Jatropha manihot)					EKETPENGYQDSSPK	0.97699	14.5638	0	0	14.5638	0	0	0	0
A0A2C9USL1	F-box domain-containing protein	MANES_12G013000	A0A2C9USL1_MANES	Manihot esculenta (Cassava) (Jatropha manihot)					GCVMVTAHAVLEKK	0.96758	15.1693	0	15.1693	0	0	0	0	0
A0A2C9V7H2	F-box domain-containing protein (Fragment)	MANES_09G032300	A0A2C9V7H2_MANES	Manihot esculenta (Cassava) (Jatropha manihot)					SAINLSINPSCPWYER	0.97322	12.4591	15.1042	12.4591	0	0	13.0598	15.1042	0
A0A251IUX5	F-box_5 domain-containing protein	MANES_17G056300	A0A251IUX5_MANES	Manihot esculenta (Cassava) (Jatropha manihot)					FHGICRGIDAR	0.95245	13.132	0	0	13.132	0	0	0	0
A0A251L4Z0	FACT complex subunit	MANES_04G151900	A0A251L4Z0_MANES	Manihot esculenta (Cassava) (Jatropha manihot)	DNA repair [GO:0006281];DNA replication [GO:0006260];DNA replication-independent chromatin organization [GO:0034724];positive regulation of transcription elongation from RNA polymerase II promoter [GO:0032968];transcription elongation from RNA polymerase II promoter [GO:0006368]	FACT complex [GO:0035101]	FACT complex [GO:0035101];nucleosome binding [GO:0031491];DNA repair [GO:0006281];DNA replication [GO:0006260];DNA replication-independent chromatin organization [GO:0034724];positive regulation of transcription elongation from RNA polymerase II promoter [GO:0032968];transcription elongation from RNA polymerase II promoter [GO:0006368]	nucleosome binding [GO:0031491]	DAEEILNVK	0.96273	16.0957	14.6254	15.8162	16.0957	0	14.6254	0	0
A0A2C9W4H1	FAD synthase (EC 2.7.7.2)	MANES_04G162800	A0A2C9W4H1_MANES	Manihot esculenta (Cassava) (Jatropha manihot)	FAD biosynthetic process [GO:0006747];riboflavin biosynthetic process [GO:0009231]	chloroplast [GO:0009507]	chloroplast [GO:0009507];ATP binding [GO:0005524];FMN adenylyltransferase activity [GO:0003919];FAD biosynthetic process [GO:0006747];riboflavin biosynthetic process [GO:0009231]	ATP binding [GO:0005524];FMN adenylyltransferase activity [GO:0003919]	GFTNSSGR	0.99916	0	12.6514	0	0	0	0	12.6514	0
A0A2C9UM47	FAD_binding_3 domain-containing protein	MANES_14G118900	A0A2C9UM47_MANES	Manihot esculenta (Cassava) (Jatropha manihot)			FAD binding [GO:0071949];monooxygenase activity [GO:0004497]	FAD binding [GO:0071949];monooxygenase activity [GO:0004497]	NIACYAPPNRELK	0.95883	0	13.0187	0	0	0	13.0187	0	0
A0A2C9VPS3	FAD-binding PCMH-type domain-containing protein	MANES_06G059000	A0A2C9VPS3_MANES	Manihot esculenta (Cassava) (Jatropha manihot)			FAD binding [GO:0071949];oxidoreductase activity [GO:0016491]	FAD binding [GO:0071949];oxidoreductase activity [GO:0016491]	YFKHNFNR	0.9667	0	13.5861	0	0	0	13.5861	0	0
A0A2C9VZU7	FAD-binding PCMH-type domain-containing protein	MANES_04G057200	A0A2C9VZU7_MANES	Manihot esculenta (Cassava) (Jatropha manihot)			FAD binding [GO:0071949];iron ion binding [GO:0005506];iron-sulfur cluster binding [GO:0051536];oxidoreductase activity [GO:0016491]	FAD binding [GO:0071949];iron ion binding [GO:0005506];iron-sulfur cluster binding [GO:0051536];oxidoreductase activity [GO:0016491]	GERQEVNISGIPLYNHEICTFPAFLK	1.035	0	13.6371	0	0	0	0	13.6371	0
A0A2C9V1W2	Fatty acyl-CoA reductase (EC 1.2.1.84)	MANES_11G160200	A0A2C9V1W2_MANES	Manihot esculenta (Cassava) (Jatropha manihot)	lipid metabolic process [GO:0006629];long-chain fatty-acyl-CoA metabolic process [GO:0035336];suberin biosynthetic process [GO:0010345]	intracellular membrane-bounded organelle [GO:0043231]	intracellular membrane-bounded organelle [GO:0043231];alcohol-forming fatty acyl-CoA reductase activity [GO:0102965];fatty-acyl-CoA reductase (alcohol-forming) activity [GO:0080019];lipid metabolic process [GO:0006629];long-chain fatty-acyl-CoA metabolic process [GO:0035336];suberin biosynthetic process [GO:0010345]	alcohol-forming fatty acyl-CoA reductase activity [GO:0102965];fatty-acyl-CoA reductase (alcohol-forming) activity [GO:0080019]	VQPKVKK	0.97987	13.6852	0	0	13.6852	0	0	0	0
A0A2C9UDE2	FBA_1 domain-containing protein	MANES_15G025900	A0A2C9UDE2_MANES	Manihot esculenta (Cassava) (Jatropha manihot)					QVFIFSMKTSLWR	0.95981	0	12.5343	0	0	0	12.5343	0	0
A0A2C9UL13	FCP1 homology domain-containing protein	MANES_14G086700	A0A2C9UL13_MANES	Manihot esculenta (Cassava) (Jatropha manihot)			phosphoprotein phosphatase activity [GO:0004721]	phosphoprotein phosphatase activity [GO:0004721]	LEPGLPWK	0.97027	14.1197	0	0	0	14.1197	0	0	0
A0A2C9W4F5	Fe2OG dioxygenase domain-containing protein	MANES_04G136100	A0A2C9W4F5_MANES	Manihot esculenta (Cassava) (Jatropha manihot)			dioxygenase activity [GO:0051213];metal ion binding [GO:0046872]	dioxygenase activity [GO:0051213];metal ion binding [GO:0046872]	KGMNGAMEELLQLPLETKQR	1.009	0	12.7314	0	0	0	0	0	12.7314
A0A2C9W9B4	Fe2OG dioxygenase domain-containing protein	MANES_03G208300	A0A2C9W9B4_MANES	Manihot esculenta (Cassava) (Jatropha manihot)	gibberellin catabolic process [GO:0045487];response to light stimulus [GO:0009416]		C-19 gibberellin 2-beta-dioxygenase activity [GO:0052634];dioxygenase activity [GO:0051213];metal ion binding [GO:0046872];gibberellin catabolic process [GO:0045487];response to light stimulus [GO:0009416]	C-19 gibberellin 2-beta-dioxygenase activity [GO:0052634];dioxygenase activity [GO:0051213];metal ion binding [GO:0046872]	ITALPHMVSAVRPSLYRPFTWDDYK	1.0266	0	12.7544	0	0	0	0	12.7544	0
A0A2C9WFA5	Fe2OG dioxygenase domain-containing protein	MANES_02G104700	A0A2C9WFA5_MANES	Manihot esculenta (Cassava) (Jatropha manihot)			metal ion binding [GO:0046872];oxidoreductase activity [GO:0016491]	metal ion binding [GO:0046872];oxidoreductase activity [GO:0016491]	FDMSGGK	0.97981	0	12.927	0	0	0	12.927	0	9.64198
A0A2C9WBU4	Fe2OG dioxygenase domain-containing protein	MANES_02G000400	A0A2C9WBU4_MANES	Manihot esculenta (Cassava) (Jatropha manihot)			metal ion binding [GO:0046872];oxidoreductase activity [GO:0016491]	metal ion binding [GO:0046872];oxidoreductase activity [GO:0016491]	FSNWRDFLRLHCYPVEDYIQEWPSNPPSFR	0.42857	0	13.4784	0	0	0	0	13.4784	12.2051
A0A2C9W1G9	Fe2OG dioxygenase domain-containing protein	MANES_04G109700	A0A2C9W1G9_MANES	Manihot esculenta (Cassava) (Jatropha manihot)			metal ion binding [GO:0046872];oxidoreductase activity [GO:0016491]	metal ion binding [GO:0046872];oxidoreductase activity [GO:0016491]	PKFWPQNPR	0.95954	0	14.2587	0	0	0	0	14.2587	13.6861
A0A2C9VPE5	Fe2OG dioxygenase domain-containing protein	MANES_06G045000	A0A2C9VPE5_MANES	Manihot esculenta (Cassava) (Jatropha manihot)			metal ion binding [GO:0046872];oxidoreductase activity [GO:0016491]	metal ion binding [GO:0046872];oxidoreductase activity [GO:0016491]	ILHEFAIK	0.97146	0	14.2782	0	0	0	14.2782	0	0
A0A2C9VT53	Fe2OG dioxygenase domain-containing protein	MANES_06G173300	A0A2C9VT53_MANES	Manihot esculenta (Cassava) (Jatropha manihot)			metal ion binding [GO:0046872];oxidoreductase activity [GO:0016491]	metal ion binding [GO:0046872];oxidoreductase activity [GO:0016491]	ETAHNFFGQPPEK	0.95991	13.2293	14.9905	0	13.2293	0	0	0	14.9905
A0A2C9UT86	Fe2OG dioxygenase domain-containing protein	MANES_12G031600	A0A2C9UT86_MANES	Manihot esculenta (Cassava) (Jatropha manihot)			metal ion binding [GO:0046872];oxidoreductase activity [GO:0016491]	metal ion binding [GO:0046872];oxidoreductase activity [GO:0016491]	EFFINYAAK	0.9623	15.1175	0	15.1175	0	0	0	0	0
A0A251L050	Ferredoxin	MANES_04G003400	A0A251L050_MANES	Manihot esculenta (Cassava) (Jatropha manihot)		chloroplast [GO:0009507]	chloroplast [GO:0009507];2 iron, 2 sulfur cluster binding [GO:0051537];electron transfer activity [GO:0009055];metal ion binding [GO:0046872]	2 iron, 2 sulfur cluster binding [GO:0051537];electron transfer activity [GO:0009055];metal ion binding [GO:0046872]	MATVTVPTQCMVK	0.95766	0	15.6019	0	0	0	15.6019	0	0
A0A2C9V213	Ferritin (EC 1.16.3.1)	MANES_10G008900	A0A2C9V213_MANES	Manihot esculenta (Cassava) (Jatropha manihot)	intracellular sequestering of iron ion [GO:0006880];iron ion transport [GO:0006826]	chloroplast [GO:0009507];cytoplasm [GO:0005737]	chloroplast [GO:0009507];cytoplasm [GO:0005737];ferric iron binding [GO:0008199];ferrous iron binding [GO:0008198];ferroxidase activity [GO:0004322];intracellular sequestering of iron ion [GO:0006880];iron ion transport [GO:0006826]	ferric iron binding [GO:0008199];ferrous iron binding [GO:0008198];ferroxidase activity [GO:0004322]	YSDECEIALNEQINVEYNVSYVYHAMFAYFDRDNVALK	1.0571	14.4262	0	14.4262	0	0	0	0	0
A0A251LA49	FHA domain-containing protein	MANES_03G127500	A0A251LA49_MANES	Manihot esculenta (Cassava) (Jatropha manihot)					DGNRRER	0.9613	0	15.9657	0	0	0	15.9657	0	0
A0A2C9WE23	FHA domain-containing protein	MANES_02G100600	A0A2C9WE23_MANES	Manihot esculenta (Cassava) (Jatropha manihot)		Ino80 complex [GO:0031011];MLL1 complex [GO:0071339]	Ino80 complex [GO:0031011];MLL1 complex [GO:0071339];G-quadruplex RNA binding [GO:0002151]	G-quadruplex RNA binding [GO:0002151]	ACRAELEPVVER	0.94843	11.2642	0	0	0	11.2642	0	0	0
A0A2C9W3N2	FHA domain-containing protein	MANES_03G014400	A0A2C9W3N2_MANES	Manihot esculenta (Cassava) (Jatropha manihot)					LPCKDLTCRMR	0.96124	17.6007	0	0	0	17.6007	0	0	0
A0A2C9WIM3	Flavin-containing monooxygenase (EC 1.-.-.-)	MANES_01G077000	A0A2C9WIM3_MANES	Manihot esculenta (Cassava) (Jatropha manihot)			flavin adenine dinucleotide binding [GO:0050660];N,N-dimethylaniline monooxygenase activity [GO:0004499];NADP binding [GO:0050661]	flavin adenine dinucleotide binding [GO:0050660];N,N-dimethylaniline monooxygenase activity [GO:0004499];NADP binding [GO:0050661]	ELMGFMDFPFVAR	1.0423	0	15.5241	0	0	0	15.5241	0	0
A0A2C9UTD6	Flavin-containing monooxygenase (EC 1.-.-.-)	MANES_12G039800	A0A2C9UTD6_MANES	Manihot esculenta (Cassava) (Jatropha manihot)			flavin adenine dinucleotide binding [GO:0050660];N,N-dimethylaniline monooxygenase activity [GO:0004499];NADP binding [GO:0050661]	flavin adenine dinucleotide binding [GO:0050660];N,N-dimethylaniline monooxygenase activity [GO:0004499];NADP binding [GO:0050661]	GLSGASSDAMRIAQDIGK	1.0009	11.4912	0	0	11.4912	0	0	0	0
A0A2C9W3U3	Flavin-containing monooxygenase (EC 1.-.-.-)	MANES_03G020600	A0A2C9W3U3_MANES	Manihot esculenta (Cassava) (Jatropha manihot)			flavin adenine dinucleotide binding [GO:0050660];N,N-dimethylaniline monooxygenase activity [GO:0004499];NADP binding [GO:0050661]	flavin adenine dinucleotide binding [GO:0050660];N,N-dimethylaniline monooxygenase activity [GO:0004499];NADP binding [GO:0050661]	GGNGIYAAGFTK	0.95607	14.6909	0	0	14.6909	0	0	0	0
A0A2C9VZX4	Fmp27_GFWDK domain-containing protein	MANES_05G189400	A0A2C9VZX4_MANES	Manihot esculenta (Cassava) (Jatropha manihot)		integral component of membrane [GO:0016021]	integral component of membrane [GO:0016021]		PKKVIEFHNIK	1.0065	11.8691	0	0	0	11.8691	0	0	0
A0A2C9U0J0	Fmp27_GFWDK domain-containing protein	MANES_18G056500	A0A2C9U0J0_MANES	Manihot esculenta (Cassava) (Jatropha manihot)		integral component of membrane [GO:0016021]	integral component of membrane [GO:0016021]		LLLDDIR	0.96653	15.993	14.8041	0	15.993	0	14.8041	0	0
A0A2C9USL6	Fn3_like domain-containing protein	MANES_13G104300	A0A2C9USL6_MANES	Manihot esculenta (Cassava) (Jatropha manihot)	arabinan catabolic process [GO:0031222];xylan catabolic process [GO:0045493]	extracellular region [GO:0005576]	extracellular region [GO:0005576];alpha-L-arabinofuranosidase activity [GO:0046556];xylan 1,4-beta-xylosidase activity [GO:0009044];arabinan catabolic process [GO:0031222];xylan catabolic process [GO:0045493]	alpha-L-arabinofuranosidase activity [GO:0046556];xylan 1,4-beta-xylosidase activity [GO:0009044]	HFTAYDLEKWGNFSR	0.97883	0	12.1174	0	0	0	12.1174	0	0
A0A2C9UG70	Fn3_like domain-containing protein	MANES_15G119100	A0A2C9UG70_MANES	Manihot esculenta (Cassava) (Jatropha manihot)	arabinan catabolic process [GO:0031222];xylan catabolic process [GO:0045493]	extracellular region [GO:0005576]	extracellular region [GO:0005576];alpha-L-arabinofuranosidase activity [GO:0046556];xylan 1,4-beta-xylosidase activity [GO:0009044];arabinan catabolic process [GO:0031222];xylan catabolic process [GO:0045493]	alpha-L-arabinofuranosidase activity [GO:0046556];xylan 1,4-beta-xylosidase activity [GO:0009044]	VSSCCKHFAAYDVDNWK	1.0023	12.9193	0	0	12.9193	0	0	0	0
A0A2C9VTH0	Fn3_like domain-containing protein	MANES_05G002500	A0A2C9VTH0_MANES	Manihot esculenta (Cassava) (Jatropha manihot)	arabinan catabolic process [GO:0031222];xylan catabolic process [GO:0045493]	extracellular region [GO:0005576]	extracellular region [GO:0005576];alpha-L-arabinofuranosidase activity [GO:0046556];xylan 1,4-beta-xylosidase activity [GO:0009044];arabinan catabolic process [GO:0031222];xylan catabolic process [GO:0045493]	alpha-L-arabinofuranosidase activity [GO:0046556];xylan 1,4-beta-xylosidase activity [GO:0009044]	LTLGIEVDVK	0.98498	13.3666	0	0	13.3666	0	0	0	0
A0A2C9WEK3	Foie-gras_1 domain-containing protein	MANES_02G116600	A0A2C9WEK3_MANES	Manihot esculenta (Cassava) (Jatropha manihot)	Golgi to endosome transport [GO:0006895]	cytosol [GO:0005829]	cytosol [GO:0005829];Golgi to endosome transport [GO:0006895]		RSYESYTNLKAQR	0.96305	0	14.9919	0	0	0	0	14.9919	0
A0A2C9U930	Formate dehydrogenase, mitochondrial (FDH) (EC 1.17.1.9) (NAD-dependent formate dehydrogenase)	MANES_17G122100	A0A2C9U930_MANES	Manihot esculenta (Cassava) (Jatropha manihot)	formate catabolic process [GO:0042183]	chloroplast [GO:0009507];formate dehydrogenase complex [GO:0009326];mitochondrion [GO:0005739]	chloroplast [GO:0009507];formate dehydrogenase complex [GO:0009326];mitochondrion [GO:0005739];formate dehydrogenase (NAD+) activity [GO:0008863];NAD binding [GO:0051287];oxidoreductase activity, acting on the CH-OH group of donors, NAD or NADP as acceptor [GO:0016616];formate catabolic process [GO:0042183]	formate dehydrogenase (NAD+) activity [GO:0008863];NAD binding [GO:0051287];oxidoreductase activity, acting on the CH-OH group of donors, NAD or NADP as acceptor [GO:0016616]	EWLESKGHRYIVTDDK	0.96286	0	16.172	0	0	0	16.172	0	0
A0A2C9VRB4	Formin-like protein	MANES_06G089100	A0A2C9VRB4_MANES	Manihot esculenta (Cassava) (Jatropha manihot)			phosphoprotein phosphatase activity [GO:0004721]	phosphoprotein phosphatase activity [GO:0004721]	PVVRVYGQDHSK	0.96633	0	17.6017	0	0	0	0	17.6017	0
A0A2C9VM44	FPL domain-containing protein	MANES_06G018200	A0A2C9VM44_MANES	Manihot esculenta (Cassava) (Jatropha manihot)	anthocyanin-containing compound biosynthetic process [GO:0009718];cell fate specification [GO:0001708];endosomal transport [GO:0016197];endosome to lysosome transport [GO:0008333];flavonoid transport from endoplasmic reticulum to plant-type vacuole [GO:1903415];positive regulation of vacuole organization [GO:0044090];regulation of autophagosome maturation [GO:1901096]	endolysosome membrane [GO:0036020];extrinsic component of membrane [GO:0019898];Golgi apparatus [GO:0005794];integral component of membrane [GO:0016021]	endolysosome membrane [GO:0036020];extrinsic component of membrane [GO:0019898];Golgi apparatus [GO:0005794];integral component of membrane [GO:0016021];anthocyanin-containing compound biosynthetic process [GO:0009718];cell fate specification [GO:0001708];endosomal transport [GO:0016197];endosome to lysosome transport [GO:0008333];flavonoid transport from endoplasmic reticulum to plant-type vacuo…		EVDARLK	0.959	11.1423	0	0	0	11.1423	0	0	0
A0A2C9VD12	FPL domain-containing protein	MANES_08G032200	A0A2C9VD12_MANES	Manihot esculenta (Cassava) (Jatropha manihot)	endosomal transport [GO:0016197];endosome to lysosome transport [GO:0008333];regulation of autophagosome maturation [GO:1901096]	endolysosome membrane [GO:0036020];integral component of membrane [GO:0016021]	endolysosome membrane [GO:0036020];integral component of membrane [GO:0016021];endosomal transport [GO:0016197];endosome to lysosome transport [GO:0008333];regulation of autophagosome maturation [GO:1901096]		DTIEGSTEKLFSNHLNNVHK	0.96898	17.3752	0	0	17.3752	0	0	0	0
A0A251K2W8	FRIGIDA-like protein	MANES_12G055300	A0A251K2W8_MANES	Manihot esculenta (Cassava) (Jatropha manihot)	cell differentiation [GO:0030154];flower development [GO:0009908]		cell differentiation [GO:0030154];flower development [GO:0009908]		AQELLEKR	0.97081	0	13.9693	0	0	0	0	0	13.9693
A0A2C9UQR6	FRIGIDA-like protein	MANES_13G115800	A0A2C9UQR6_MANES	Manihot esculenta (Cassava) (Jatropha manihot)	cell differentiation [GO:0030154];flower development [GO:0009908]		cell differentiation [GO:0030154];flower development [GO:0009908]		DKLSVALESANEPAR	0.96386	0	15.4861	0	0	0	0	15.4861	14.2042
A0A2C9UIP7	FRIGIDA-like protein	MANES_14G042300	A0A2C9UIP7_MANES	Manihot esculenta (Cassava) (Jatropha manihot)	cell differentiation [GO:0030154];flower development [GO:0009908]		cell differentiation [GO:0030154];flower development [GO:0009908]		AYTKNSPMIPGR	0.9821	15.5475	13.9797	0	0	15.5475	0	0	13.9797
A0A2C9WKT8	Fructose-bisphosphate aldolase (EC 4.1.2.13)	MANES_01G143100	A0A2C9WKT8_MANES	Manihot esculenta (Cassava) (Jatropha manihot)	fructose 1,6-bisphosphate metabolic process [GO:0030388];glycolytic process [GO:0006096]	cytosol [GO:0005829]	cytosol [GO:0005829];fructose-bisphosphate aldolase activity [GO:0004332];fructose 1,6-bisphosphate metabolic process [GO:0030388];glycolytic process [GO:0006096]	fructose-bisphosphate aldolase activity [GO:0004332]	ATPEQVADYTLK	0.99908	0	14.8073	0	0	0	0	14.8073	0
A0A2C9VH59	Fructose-bisphosphate aldolase (EC 4.1.2.13)	MANES_07G000100	A0A2C9VH59_MANES	Manihot esculenta (Cassava) (Jatropha manihot)	fructose 1,6-bisphosphate metabolic process [GO:0030388];glycolytic process [GO:0006096]	cytosol [GO:0005829]	cytosol [GO:0005829];fructose-bisphosphate aldolase activity [GO:0004332];fructose 1,6-bisphosphate metabolic process [GO:0030388];glycolytic process [GO:0006096]	fructose-bisphosphate aldolase activity [GO:0004332]	LASINVENVEDNRR	0.96751	13.5914	0	0	13.5914	0	0	0	0
Q5PYQ2	Fructose-bisphosphate aldolase (EC 4.1.2.13) (Fragment)		Q5PYQ2_MANES	Manihot esculenta (Cassava) (Jatropha manihot)	glycolytic process [GO:0006096]		fructose-bisphosphate aldolase activity [GO:0004332];glycolytic process [GO:0006096]	fructose-bisphosphate aldolase activity [GO:0004332]	LASIGLENTEANR	0.95804	15.3015	0	15.3015	0	0	0	0	0
A0A2C9W482	Fucosyltransferase (EC 2.4.1.-)	MANES_04G154800	A0A2C9W482_MANES	Manihot esculenta (Cassava) (Jatropha manihot)	cell wall organization [GO:0071555];xyloglucan biosynthetic process [GO:0009969]	Golgi cisterna membrane [GO:0032580]	Golgi cisterna membrane [GO:0032580];fucosyltransferase activity [GO:0008417];galactoside 2-alpha-L-fucosyltransferase activity [GO:0008107];cell wall organization [GO:0071555];xyloglucan biosynthetic process [GO:0009969]	fucosyltransferase activity [GO:0008417];galactoside 2-alpha-L-fucosyltransferase activity [GO:0008107]	LLNGTSNPGLGK	1.0009	0	13.477	0	0	0	0	13.477	0
A0A2C9W012	G domain-containing protein	MANES_04G058400	A0A2C9W012_MANES	Manihot esculenta (Cassava) (Jatropha manihot)	carbon fixation [GO:0015977];tricarboxylic acid cycle [GO:0006099]	nucleolus [GO:0005730]	nucleolus [GO:0005730];GTP binding [GO:0005525];phosphoenolpyruvate carboxylase activity [GO:0008964];carbon fixation [GO:0015977];tricarboxylic acid cycle [GO:0006099]	GTP binding [GO:0005525];phosphoenolpyruvate carboxylase activity [GO:0008964]	YLGMGMYSEWDEEKK	1.0297	0	12.1803	0	0	0	0	0	12.1803
A0A2C9WEV8	G protein gamma domain-containing protein	MANES_02G165500	A0A2C9WEV8_MANES	Manihot esculenta (Cassava) (Jatropha manihot)	G protein-coupled receptor signaling pathway [GO:0007186]		G protein-coupled receptor signaling pathway [GO:0007186]		EQDSAPMDDPLSSPAKPRR	0.99813	0	11.7221	0	0	0	0	11.7221	0
A0A2C9VHJ2	G-patch domain-containing protein	MANES_08G107500	A0A2C9VHJ2_MANES	Manihot esculenta (Cassava) (Jatropha manihot)			metal ion binding [GO:0046872];nucleic acid binding [GO:0003676]	metal ion binding [GO:0046872];nucleic acid binding [GO:0003676]	KREVLAER	0.96954	16.0947	15.1717	0	16.0947	0	0	15.1717	15.1347
A0A2C9VAU6	Galactinol--sucrose galactosyltransferase (EC 2.4.1.82)	MANES_09G072200	A0A2C9VAU6_MANES	Manihot esculenta (Cassava) (Jatropha manihot)	carbohydrate metabolic process [GO:0005975]		carbohydrate metabolic process [GO:0005975]		EGEPFVEGSQFGGR	0.97987	0	13.9426	0	0	0	0	0	13.9426
A0A2C9UFN0	Galectin domain-containing protein	MANES_15G125500	A0A2C9UFN0_MANES	Manihot esculenta (Cassava) (Jatropha manihot)	protein glycosylation [GO:0006486]	Golgi membrane [GO:0000139];integral component of membrane [GO:0016021]	Golgi membrane [GO:0000139];integral component of membrane [GO:0016021];carbohydrate binding [GO:0030246];galactosyltransferase activity [GO:0008378];glycosyltransferase activity [GO:0016757];protein glycosylation [GO:0006486]	carbohydrate binding [GO:0030246];galactosyltransferase activity [GO:0008378];glycosyltransferase activity [GO:0016757]	ITGEIMRR	0.96827	0	14.5328	0	0	0	0	0	14.5328
A0A2C9VQZ7	Galectin domain-containing protein	MANES_06G098200	A0A2C9VQZ7_MANES	Manihot esculenta (Cassava) (Jatropha manihot)	protein glycosylation [GO:0006486]	Golgi membrane [GO:0000139];integral component of membrane [GO:0016021]	Golgi membrane [GO:0000139];integral component of membrane [GO:0016021];carbohydrate binding [GO:0030246];galactosyltransferase activity [GO:0008378];glycosyltransferase activity [GO:0016757];protein glycosylation [GO:0006486]	carbohydrate binding [GO:0030246];galactosyltransferase activity [GO:0008378];glycosyltransferase activity [GO:0016757]	FFVALHAR	0.95309	0	15.7601	0	0	0	15.7601	0	0
A0A2C9WB26	Galectin domain-containing protein	MANES_03G209300	A0A2C9WB26_MANES	Manihot esculenta (Cassava) (Jatropha manihot)	protein glycosylation [GO:0006486]	Golgi membrane [GO:0000139];integral component of membrane [GO:0016021]	Golgi membrane [GO:0000139];integral component of membrane [GO:0016021];carbohydrate binding [GO:0030246];galactosyltransferase activity [GO:0008378];protein glycosylation [GO:0006486]	carbohydrate binding [GO:0030246];galactosyltransferase activity [GO:0008378]	ILKIPLALPR	1.0033	14.2101	11.7305	0	0	14.2101	11.7305	0	0
A0A2C9WNL8	Galectin domain-containing protein	MANES_01G192900	A0A2C9WNL8_MANES	Manihot esculenta (Cassava) (Jatropha manihot)	protein glycosylation [GO:0006486]	Golgi membrane [GO:0000139];integral component of membrane [GO:0016021]	Golgi membrane [GO:0000139];integral component of membrane [GO:0016021];carbohydrate binding [GO:0030246];galactosyltransferase activity [GO:0008378];glycosyltransferase activity [GO:0016757];protein glycosylation [GO:0006486]	carbohydrate binding [GO:0030246];galactosyltransferase activity [GO:0008378];glycosyltransferase activity [GO:0016757]	KWQAPPLLDGK	0.75	15.3839	0	15.3839	0	0	0	0	0
A0A2C9UBF9	GATA transcription factor	MANES_16G074900	A0A2C9UBF9_MANES	Manihot esculenta (Cassava) (Jatropha manihot)	cell differentiation [GO:0030154];positive regulation of transcription, DNA-templated [GO:0045893]	nucleus [GO:0005634]	nucleus [GO:0005634];sequence-specific DNA binding [GO:0043565];zinc ion binding [GO:0008270];cell differentiation [GO:0030154];positive regulation of transcription, DNA-templated [GO:0045893]	sequence-specific DNA binding [GO:0043565];zinc ion binding [GO:0008270]	EGADGGTGNGDGRK	1.0123	0	13.1739	0	0	0	13.1739	0	0
A0A2C9VUW1	GATA transcription factor	MANES_05G050300	A0A2C9VUW1_MANES	Manihot esculenta (Cassava) (Jatropha manihot)	cell differentiation [GO:0030154];positive regulation of transcription, DNA-templated [GO:0045893]	nucleus [GO:0005634]	nucleus [GO:0005634];sequence-specific DNA binding [GO:0043565];zinc ion binding [GO:0008270];cell differentiation [GO:0030154];positive regulation of transcription, DNA-templated [GO:0045893]	sequence-specific DNA binding [GO:0043565];zinc ion binding [GO:0008270]	TGPLGPK	0.96713	11.7768	0	11.7768	0	0	0	0	0
A0A2C9VLD6	GATA-N domain-containing protein	MANES_07G139500	A0A2C9VLD6_MANES	Manihot esculenta (Cassava) (Jatropha manihot)	chloroplast organization [GO:0009658];positive regulation of transcription, DNA-templated [GO:0045893]	nucleus [GO:0005634]	nucleus [GO:0005634];DNA binding [GO:0003677];zinc ion binding [GO:0008270];chloroplast organization [GO:0009658];positive regulation of transcription, DNA-templated [GO:0045893]	DNA binding [GO:0003677];zinc ion binding [GO:0008270]	YVHVACLEKANSGNFFTR	0.97074	17.1368	0	17.1368	0	0	0	0	0
A0A2C9U545	GB1/RHD3-type G domain-containing protein	MANES_17G050000	A0A2C9U545_MANES	Manihot esculenta (Cassava) (Jatropha manihot)			GTP binding [GO:0005525];GTPase activity [GO:0003924]	GTPase activity [GO:0003924];GTP binding [GO:0005525]	IENAEQR	0.98073	0	14.3581	0	0	0	0	0	14.3581
A0A2C9W0E3	Ge1_WD40 domain-containing protein	MANES_05G206100	A0A2C9W0E3_MANES	Manihot esculenta (Cassava) (Jatropha manihot)	deadenylation-independent decapping of nuclear-transcribed mRNA [GO:0031087]	P-body [GO:0000932]	P-body [GO:0000932];deadenylation-independent decapping of nuclear-transcribed mRNA [GO:0031087]		STQSDEFGLR	0.98357	0	12.664	0	0	0	0	12.664	0
A0A2C9VCJ7	Ge1_WD40 domain-containing protein	MANES_08G015400	A0A2C9VCJ7_MANES	Manihot esculenta (Cassava) (Jatropha manihot)	deadenylation-independent decapping of nuclear-transcribed mRNA [GO:0031087]	P-body [GO:0000932]	P-body [GO:0000932];deadenylation-independent decapping of nuclear-transcribed mRNA [GO:0031087]		GEGFSAEK	0.99916	0	15.4097	0	0	0	15.4097	0	0
A0A2C9VKY2	GH10 domain-containing protein	MANES_07G059400	A0A2C9VKY2_MANES	Manihot esculenta (Cassava) (Jatropha manihot)	polysaccharide catabolic process [GO:0000272]	cellular anatomical entity [GO:0110165]	cellular anatomical entity [GO:0110165];hydrolase activity, hydrolyzing O-glycosyl compounds [GO:0004553];polysaccharide catabolic process [GO:0000272]	hydrolase activity, hydrolyzing O-glycosyl compounds [GO:0004553]	RLEQILSYPGNK	0.95742	16.2625	0	0	16.2625	0	0	0	0
A0A251L599	GHMP_kinases_N domain-containing protein	MANES_03G001300	A0A251L599_MANES	Manihot esculenta (Cassava) (Jatropha manihot)			ATP binding [GO:0005524]	ATP binding [GO:0005524]	NMLEYFQSGVEMIRR	0.97754	13.497	0	13.497	0	0	0	0	0
A0A2C9UEQ3	GLTP domain-containing protein	MANES_15G042800	A0A2C9UEQ3_MANES	Manihot esculenta (Cassava) (Jatropha manihot)	ceramide transport [GO:0035627];intermembrane lipid transfer [GO:0120009]	cytosol [GO:0005829]	cytosol [GO:0005829];ceramide 1-phosphate binding [GO:1902387];ceramide 1-phosphate transfer activity [GO:1902388];ceramide transport [GO:0035627];intermembrane lipid transfer [GO:0120009]	ceramide 1-phosphate binding [GO:1902387];ceramide 1-phosphate transfer activity [GO:1902388]	YSSDPTKYTHLYTMVQEEIDAKTAK	1.0207	11.666	0	0	0	11.666	0	0	0
V9K755	Glucan water dikinase 1	GWD1	V9K755_MANES	Manihot esculenta (Cassava) (Jatropha manihot)	cold acclimation [GO:0009631];response to symbiotic fungus [GO:0009610];starch catabolic process [GO:0005983]		alpha-glucan, water dikinase activity [GO:0050521];ATP binding [GO:0005524];mRNA binding [GO:0003729];cold acclimation [GO:0009631];response to symbiotic fungus [GO:0009610];starch catabolic process [GO:0005983]	alpha-glucan, water dikinase activity [GO:0050521];ATP binding [GO:0005524];mRNA binding [GO:0003729]	RWEKSTTSNER	0.9545	0	14.7567	0	0	0	14.7567	0	0
V9K775	Glucan water dikinase 3 (Fragment)	GWD3	V9K775_MANES	Manihot esculenta (Cassava) (Jatropha manihot)			ATP binding [GO:0005524];kinase activity [GO:0016301];starch binding [GO:2001070]	ATP binding [GO:0005524];kinase activity [GO:0016301];starch binding [GO:2001070]	GLESGLRNDAPDAAIAMRQK	0.96172	15.9315	0	15.9315	0	0	0	0	0
A0A2C9VPM0	Glucose-6-phosphate 1-epimerase (EC 5.1.3.15)	MANES_06G021500	A0A2C9VPM0_MANES	Manihot esculenta (Cassava) (Jatropha manihot)	carbohydrate metabolic process [GO:0005975]	cytoplasm [GO:0005737]	cytoplasm [GO:0005737];carbohydrate binding [GO:0030246];glucose-6-phosphate 1-epimerase activity [GO:0047938];carbohydrate metabolic process [GO:0005975]	carbohydrate binding [GO:0030246];glucose-6-phosphate 1-epimerase activity [GO:0047938]	PTEEDLK	0.95361	0	12.0966	0	0	0	12.0966	0	0
A0A2C9TZB9	Glutamate receptor	MANES_18G003400	A0A2C9TZB9_MANES	Manihot esculenta (Cassava) (Jatropha manihot)		integral component of membrane [GO:0016021];plasma membrane [GO:0005886]	integral component of membrane [GO:0016021];plasma membrane [GO:0005886];G protein-coupled receptor activity [GO:0004930];ligand-gated ion channel activity [GO:0015276];signaling receptor activity [GO:0038023]	G protein-coupled receptor activity [GO:0004930];ligand-gated ion channel activity [GO:0015276];signaling receptor activity [GO:0038023]	VERSLSENDGDAK	0.95835	0	11.6127	0	0	0	11.6127	0	0
A0A2C9UUJ3	Glutamate receptor	MANES_12G075200	A0A2C9UUJ3_MANES	Manihot esculenta (Cassava) (Jatropha manihot)		integral component of membrane [GO:0016021];plasma membrane [GO:0005886]	integral component of membrane [GO:0016021];plasma membrane [GO:0005886];ligand-gated ion channel activity [GO:0015276];signaling receptor activity [GO:0038023]	ligand-gated ion channel activity [GO:0015276];signaling receptor activity [GO:0038023]	FLSRWNNLK	0.95969	0	14.825	0	0	0	0	14.825	0
A0A2C9W7R4	Glutamate receptor	MANES_03G103700	A0A2C9W7R4_MANES	Manihot esculenta (Cassava) (Jatropha manihot)		integral component of membrane [GO:0016021];plasma membrane [GO:0005886]	integral component of membrane [GO:0016021];plasma membrane [GO:0005886];ligand-gated ion channel activity [GO:0015276];signaling receptor activity [GO:0038023]	ligand-gated ion channel activity [GO:0015276];signaling receptor activity [GO:0038023]	VAMEIAKEDFYSYSNQSLALHIK	1.0014	14.8264	0	0	0	14.8264	0	0	0
A0A2C9VR74	Glutamate synthase (NADH) (EC 1.4.1.14)	MANES_06G159400	A0A2C9VR74_MANES	Manihot esculenta (Cassava) (Jatropha manihot)	ammonia assimilation cycle [GO:0019676];glutamate biosynthetic process [GO:0006537];L-glutamate biosynthetic process [GO:0097054]		3 iron, 4 sulfur cluster binding [GO:0051538];flavin adenine dinucleotide binding [GO:0050660];FMN binding [GO:0010181];glutamate synthase (NADH) activity [GO:0016040];glutamate synthase activity [GO:0015930];iron ion binding [GO:0005506];oxidoreductase activity [GO:0016491];ammonia assimilation cycle [GO:0019676];glutamate biosynthetic process [GO:0006537];L-glutamate biosynthetic process [GO:00…	3 iron, 4 sulfur cluster binding [GO:0051538];flavin adenine dinucleotide binding [GO:0050660];FMN binding [GO:0010181];glutamate synthase (NADH) activity [GO:0016040];glutamate synthase activity [GO:0015930];iron ion binding [GO:0005506];oxidoreductase activity [GO:0016491]	MMIQQHQRHTNSQLSR	0.98558	12.0281	0	0	0	12.0281	0	0	0
A0A2C9V6M8	Glutamine amidotransferase type-2 domain-containing protein	MANES_09G005600	A0A2C9V6M8_MANES	Manihot esculenta (Cassava) (Jatropha manihot)	ammonia assimilation cycle [GO:0019676];glutamate biosynthetic process [GO:0006537]		3 iron, 4 sulfur cluster binding [GO:0051538];glutamate synthase (NADH) activity [GO:0016040];glutamate synthase activity [GO:0015930];metal ion binding [GO:0046872];oxidoreductase activity [GO:0016491];ammonia assimilation cycle [GO:0019676];glutamate biosynthetic process [GO:0006537]	3 iron, 4 sulfur cluster binding [GO:0051538];glutamate synthase (NADH) activity [GO:0016040];glutamate synthase activity [GO:0015930];metal ion binding [GO:0046872];oxidoreductase activity [GO:0016491]	QEGLEVLGWR	0.96088	15.9124	14.0554	0	15.9124	0	0	14.0554	0
A0A251LDH0	Glutamine-dependent NAD(+) synthetase (EC 6.3.5.1) (NAD(+) synthase [glutamine-hydrolyzing])	MANES_02G005800	A0A251LDH0_MANES	Manihot esculenta (Cassava) (Jatropha manihot)	NAD biosynthetic process [GO:0009435]	cytoplasm [GO:0005737]	cytoplasm [GO:0005737];ATP binding [GO:0005524];glutaminase activity [GO:0004359];NAD+ synthase (glutamine-hydrolyzing) activity [GO:0003952];NAD biosynthetic process [GO:0009435]	ATP binding [GO:0005524];glutaminase activity [GO:0004359];NAD+ synthase (glutamine-hydrolyzing) activity [GO:0003952]	IFYTVFMGSENSSESTR	0.95859	15.2598	0	15.2598	0	0	0	0	0
A0A2C9VJR3	Glutaredoxin domain-containing protein	MANES_07G084800	A0A2C9VJR3_MANES	Manihot esculenta (Cassava) (Jatropha manihot)			glutathione oxidoreductase activity [GO:0097573]	glutathione oxidoreductase activity [GO:0097573]	IVEDDGLSRRCHDCNENGLIICPLCC	1	12.0437	0	0	0	12.0437	0	0	0
A0A2C9UH42	Glutaredoxin domain-containing protein	MANES_15G174900	A0A2C9UH42_MANES	Manihot esculenta (Cassava) (Jatropha manihot)			glutathione oxidoreductase activity [GO:0097573]	glutathione oxidoreductase activity [GO:0097573]	SGKEKVVVYFTSLR	0.96245	14.0366	0	0	14.0366	0	0	0	0
A0A2C9US55	Glutaredoxin domain-containing protein	MANES_12G007000	A0A2C9US55_MANES	Manihot esculenta (Cassava) (Jatropha manihot)			glutathione oxidoreductase activity [GO:0097573]	glutathione oxidoreductase activity [GO:0097573]	LFCGMGVNPTVYELDQDPR	0.97162	16.2892	0	0	0	16.2892	0	0	0
A0A2C9VHP9	Glutathione synthetase (GSH-S) (EC 6.3.2.3)	MANES_08G123500	A0A2C9VHP9_MANES	Manihot esculenta (Cassava) (Jatropha manihot)		cytosol [GO:0005829]	cytosol [GO:0005829];ATP binding [GO:0005524];glutathione binding [GO:0043295];glutathione synthase activity [GO:0004363];magnesium ion binding [GO:0000287]	ATP binding [GO:0005524];glutathione binding [GO:0043295];glutathione synthase activity [GO:0004363];magnesium ion binding [GO:0000287]	ARLLMEQSLAVK	0.79167	14.912	0	0	0	14.912	0	0	0
A0A2C9VY26	Glyceraldehyde-3-phosphate dehydrogenase (EC 1.2.1.-)	MANES_05G125200	A0A2C9VY26_MANES	Manihot esculenta (Cassava) (Jatropha manihot)	glucose metabolic process [GO:0006006]	chloroplast [GO:0009507]	chloroplast [GO:0009507];glyceraldehyde-3-phosphate dehydrogenase (NAD+) (phosphorylating) activity [GO:0004365];NAD binding [GO:0051287];NADP binding [GO:0050661];glucose metabolic process [GO:0006006]	glyceraldehyde-3-phosphate dehydrogenase (NAD+) (phosphorylating) activity [GO:0004365];NAD binding [GO:0051287];NADP binding [GO:0050661]	GITAEDVNSAFR	0.95571	0	14.6418	0	0	0	0	14.6418	14.6268
A0A2C9VJP2	Glycine cleavage system H protein	MANES_07G087900	A0A2C9VJP2_MANES	Manihot esculenta (Cassava) (Jatropha manihot)	glycine decarboxylation via glycine cleavage system [GO:0019464];protein lipoylation [GO:0009249]	cytoplasm [GO:0005737];glycine cleavage complex [GO:0005960];mitochondrion [GO:0005739]	cytoplasm [GO:0005737];glycine cleavage complex [GO:0005960];mitochondrion [GO:0005739];glycine decarboxylation via glycine cleavage system [GO:0019464];protein lipoylation [GO:0009249]		NLKDSDEYVKFCEEEDGK	1.0026	0	13.7263	0	0	0	0	13.7263	0
A0A2C9V5G0	Glyco_hyd_65N_2 domain-containing protein	MANES_10G075700	A0A2C9V5G0_MANES	Manihot esculenta (Cassava) (Jatropha manihot)	carbohydrate metabolic process [GO:0005975]		alpha-L-fucosidase activity [GO:0004560];carbohydrate metabolic process [GO:0005975]	alpha-L-fucosidase activity [GO:0004560]	CGWVVHHKSDIWAKSSADR	0.97446	15.7783	0	15.7783	14.7909	0	0	0	0
A0A2C9V5L2	Glyco_trans_2-like domain-containing protein	MANES_10G055100	A0A2C9V5L2_MANES	Manihot esculenta (Cassava) (Jatropha manihot)		Golgi apparatus [GO:0005794];integral component of membrane [GO:0016021]	Golgi apparatus [GO:0005794];integral component of membrane [GO:0016021];glycosyltransferase activity [GO:0016757];mannan synthase activity [GO:0051753]	glycosyltransferase activity [GO:0016757];mannan synthase activity [GO:0051753]	LFGRKPNK	0.96287	0	12.645	0	0	0	12.645	0	0
A0A2C9U749	Glyco_trans_2-like domain-containing protein	MANES_17G124500	A0A2C9U749_MANES	Manihot esculenta (Cassava) (Jatropha manihot)		Golgi apparatus [GO:0005794];integral component of membrane [GO:0016021]	Golgi apparatus [GO:0005794];integral component of membrane [GO:0016021];glycosyltransferase activity [GO:0016757]	glycosyltransferase activity [GO:0016757]	EVYAQSISAACQLDWPRDR	0.96982	0	15.0911	0	0	0	0	15.0911	0
A0A2C9VM35	Glyco_transf_64 domain-containing protein	MANES_06G020900	A0A2C9VM35_MANES	Manihot esculenta (Cassava) (Jatropha manihot)	protein glycosylation [GO:0006486]	integral component of membrane [GO:0016021]	integral component of membrane [GO:0016021];glycosyltransferase activity [GO:0016757];protein glycosylation [GO:0006486]	glycosyltransferase activity [GO:0016757]	YIYAGNGAEEPYPLK	0.97569	11.8261	10.6421	0	11.8261	0	0	0	10.6421
A0A2C9VJW0	Glycos_transf_1 domain-containing protein	MANES_07G093200	A0A2C9VJW0_MANES	Manihot esculenta (Cassava) (Jatropha manihot)		integral component of membrane [GO:0016021]	integral component of membrane [GO:0016021];glycosyltransferase activity [GO:0016757]	glycosyltransferase activity [GO:0016757]	LPILKDAYYR	0.95404	11.1447	0	0	11.1447	0	0	0	0
A0A2C9VLP3	Glycosyltransferase (EC 2.4.1.-)	MANES_07G070800	A0A2C9VLP3_MANES	Manihot esculenta (Cassava) (Jatropha manihot)	anthocyanin-containing compound biosynthetic process [GO:0009718]		anthocyanidin 3-O-glucosyltransferase activity [GO:0047213];quercetin 3-O-glucosyltransferase activity [GO:0080043];quercetin 7-O-glucosyltransferase activity [GO:0080044];anthocyanin-containing compound biosynthetic process [GO:0009718]	anthocyanidin 3-O-glucosyltransferase activity [GO:0047213];quercetin 3-O-glucosyltransferase activity [GO:0080043];quercetin 7-O-glucosyltransferase activity [GO:0080044]	PVGPLFK	0.95603	0	12.5745	0	0	0	0	12.5745	0
A0A2C9U7G0	Glycosyltransferase (EC 2.4.1.-)	MANES_17G122700	A0A2C9U7G0_MANES	Manihot esculenta (Cassava) (Jatropha manihot)	anthocyanin-containing compound biosynthetic process [GO:0009718]		anthocyanidin 3-O-glucosyltransferase activity [GO:0047213];anthocyanin-containing compound biosynthetic process [GO:0009718]	anthocyanidin 3-O-glucosyltransferase activity [GO:0047213]	GPPFELLLK	0.96267	0	13.8929	0	0	0	0	0	13.8929
A0A2C9WB04	Glycosyltransferase (EC 2.4.1.-)	MANES_02G050500	A0A2C9WB04_MANES	Manihot esculenta (Cassava) (Jatropha manihot)	anthocyanin-containing compound biosynthetic process [GO:0009718]		anthocyanidin 3-O-glucosyltransferase activity [GO:0047213];anthocyanin-containing compound biosynthetic process [GO:0009718]	anthocyanidin 3-O-glucosyltransferase activity [GO:0047213]	MSTLFMSFHATIGSK	1.0119	0	14.3178	0	0	0	14.0776	0	14.3178
A0A251KEE4	Glycosyltransferase (EC 2.4.1.-)	MANES_08G163200	A0A251KEE4_MANES	Manihot esculenta (Cassava) (Jatropha manihot)	anthocyanin-containing compound biosynthetic process [GO:0009718]		anthocyanidin 3-O-glucosyltransferase activity [GO:0047213];anthocyanin-containing compound biosynthetic process [GO:0009718]	anthocyanidin 3-O-glucosyltransferase activity [GO:0047213]	AAPECFRK	0.95328	14.0248	0	0	14.0248	0	0	0	0
A0A2C9U3V0	Glycosyltransferase (EC 2.4.1.-)	MANES_18G104600	A0A2C9U3V0_MANES	Manihot esculenta (Cassava) (Jatropha manihot)	anthocyanin-containing compound biosynthetic process [GO:0009718]		anthocyanidin 3-O-glucosyltransferase activity [GO:0047213];anthocyanin-containing compound biosynthetic process [GO:0009718]	anthocyanidin 3-O-glucosyltransferase activity [GO:0047213]	EKTWEMKQK	0.96325	15.8583	0	0	15.8583	0	0	0	0
A0A2C9UMH7	Glycosyltransferase (EC 2.4.2.-)	MANES_14G173300	A0A2C9UMH7_MANES	Manihot esculenta (Cassava) (Jatropha manihot)	cell wall organization [GO:0071555]	Golgi membrane [GO:0000139]	Golgi membrane [GO:0000139];glycosyltransferase activity [GO:0016757];cell wall organization [GO:0071555]	glycosyltransferase activity [GO:0016757]	FWYLSRK	0.94913	14.0728	0	0	0	14.0728	0	0	0
A0A2C9UV42	Glycosyltransferases (EC 2.4.-.-)	MANES_12G107600	A0A2C9UV42_MANES	Manihot esculenta (Cassava) (Jatropha manihot)	carbohydrate metabolic process [GO:0005975];cell wall organization [GO:0071555];glucuronoxylan biosynthetic process [GO:0010417];plant-type secondary cell wall biogenesis [GO:0009834]	Golgi membrane [GO:0000139];integral component of membrane [GO:0016021]	Golgi membrane [GO:0000139];integral component of membrane [GO:0016021];galactosylgalactosylxylosylprotein 3-beta-glucuronosyltransferase activity [GO:0015018];xylosyltransferase activity [GO:0042285];carbohydrate metabolic process [GO:0005975];cell wall organization [GO:0071555];glucuronoxylan biosynthetic process [GO:0010417];plant-type secondary cell wall biogenesis [GO:0009834]	galactosylgalactosylxylosylprotein 3-beta-glucuronosyltransferase activity [GO:0015018];xylosyltransferase activity [GO:0042285]	MKLSALQQSYMSR	0.95842	15.1351	13.4299	15.1351	0	0	13.4299	0	0
A0A2C9VQS9	GMC_OxRdtase_N domain-containing protein	MANES_06G142000	A0A2C9VQS9_MANES	Manihot esculenta (Cassava) (Jatropha manihot)			flavin adenine dinucleotide binding [GO:0050660];oxidoreductase activity, acting on CH-OH group of donors [GO:0016614]	flavin adenine dinucleotide binding [GO:0050660];oxidoreductase activity, acting on CH-OH group of donors [GO:0016614]	LGSGSTAYLNMNTK	0.98111	10.9828	13.3132	0	10.9828	0	0	0	13.3132
A0A2C9UXS7	GMC_OxRdtase_N domain-containing protein	MANES_11G026400	A0A2C9UXS7_MANES	Manihot esculenta (Cassava) (Jatropha manihot)			flavin adenine dinucleotide binding [GO:0050660];oxidoreductase activity, acting on CH-OH group of donors [GO:0016614]	flavin adenine dinucleotide binding [GO:0050660];oxidoreductase activity, acting on CH-OH group of donors [GO:0016614]	VGWDERLVNESYPWIEKQIVHSPSVAPWQVALR	0.95455	14.6333	0	14.6333	0	0	0	0	0
A0A2C9U8S3	GMC_OxRdtase_N domain-containing protein	MANES_16G045700	A0A2C9U8S3_MANES	Manihot esculenta (Cassava) (Jatropha manihot)			flavin adenine dinucleotide binding [GO:0050660];oxidoreductase activity, acting on CH-OH group of donors [GO:0016614]	flavin adenine dinucleotide binding [GO:0050660];oxidoreductase activity, acting on CH-OH group of donors [GO:0016614]	FNYFSHPLDVERCVNGTR	0.96684	20.4802	0	0	0	20.4802	0	0	0
A0A2C9U8B2	GPI ethanolamine phosphate transferase 1 (EC 2.-.-.-)	MANES_17G118300	A0A2C9U8B2_MANES	Manihot esculenta (Cassava) (Jatropha manihot)	GPI anchor biosynthetic process [GO:0006506]	endoplasmic reticulum membrane [GO:0005789];integral component of membrane [GO:0016021]	endoplasmic reticulum membrane [GO:0005789];integral component of membrane [GO:0016021];mannose-ethanolamine phosphotransferase activity [GO:0051377];sulfuric ester hydrolase activity [GO:0008484];GPI anchor biosynthetic process [GO:0006506]	mannose-ethanolamine phosphotransferase activity [GO:0051377];sulfuric ester hydrolase activity [GO:0008484]	QILNQFLHK	0.97687	0	14.0822	0	0	0	14.0822	0	0
A0A2C9URK5	GPI ethanolamine phosphate transferase 2	MANES_13G098700	A0A2C9URK5_MANES	Manihot esculenta (Cassava) (Jatropha manihot)	GPI anchor biosynthetic process [GO:0006506]	integral component of endoplasmic reticulum membrane [GO:0030176]	integral component of endoplasmic reticulum membrane [GO:0030176];CP2 mannose-ethanolamine phosphotransferase activity [GO:0051267];GPI anchor biosynthetic process [GO:0006506]	CP2 mannose-ethanolamine phosphotransferase activity [GO:0051267]	STIAAYHEFLK	0.95747	0	13.9739	0	0	0	0	0	13.9739
Q43784	Granule-bound starch synthase 1, chloroplastic/amyloplastic (EC 2.4.1.242) (Granule-bound starch synthase I) (GBSS-I)	WAXY GBSS	SSG1_MANES	Manihot esculenta (Cassava) (Jatropha manihot)	starch biosynthetic process [GO:0019252]	amyloplast [GO:0009501];chloroplast [GO:0009507]	amyloplast [GO:0009501];chloroplast [GO:0009507];ADP-glucose-starch glucosyltransferase activity [GO:0102502];glycogen (starch) synthase activity [GO:0004373];starch biosynthetic process [GO:0019252]	ADP-glucose-starch glucosyltransferase activity [GO:0102502];glycogen (starch) synthase activity [GO:0004373]	YIDIHYDATTVMDAKPLLK	1.0029	0	13.1491	0	0	0	13.1491	0	0
A0A2C9WNC6	GRIP domain-containing protein	MANES_01G153700	A0A2C9WNC6_MANES	Manihot esculenta (Cassava) (Jatropha manihot)	reciprocal meiotic recombination [GO:0007131]		reciprocal meiotic recombination [GO:0007131]		EEHDSFRGLVDR	0.96793	16.8456	0	16.8456	0	16.6923	0	0	0
A0A2C9UNG0	GST C-terminal domain-containing protein	MANES_13G040400	A0A2C9UNG0_MANES	Manihot esculenta (Cassava) (Jatropha manihot)	glutathione metabolic process [GO:0006749]	cytoplasm [GO:0005737]	cytoplasm [GO:0005737];glutathione transferase activity [GO:0004364];glutathione metabolic process [GO:0006749]	glutathione transferase activity [GO:0004364]	VVEYPNLHGYMR	0.95574	0	18.0377	0	0	0	16.5601	17.6246	18.0377
A0A251K844	GTD-binding domain-containing protein	MANES_09G150400	A0A251K844_MANES	Manihot esculenta (Cassava) (Jatropha manihot)		integral component of membrane [GO:0016021]	integral component of membrane [GO:0016021];myosin XI tail binding [GO:0080115]	myosin XI tail binding [GO:0080115]	DTKEHISEMKTK	0.95286	0	13.8146	0	0	0	0	13.8146	0
A0A2C9W7K6	GTD-binding domain-containing protein	MANES_03G147800	A0A2C9W7K6_MANES	Manihot esculenta (Cassava) (Jatropha manihot)			myosin XI tail binding [GO:0080115]	myosin XI tail binding [GO:0080115]	KRSEGGVGSGVMDAK	0.97191	0	16.9379	0	0	0	0	0	16.9379
A0A2C9WK00	GTD-binding domain-containing protein	MANES_01G118000	A0A2C9WK00_MANES	Manihot esculenta (Cassava) (Jatropha manihot)		integral component of membrane [GO:0016021]	integral component of membrane [GO:0016021];myosin XI tail binding [GO:0080115]	myosin XI tail binding [GO:0080115]	INDFSSVDHQTK	1.0009	13.2778	0	0	0	13.2778	0	0	0
A0A2C9UUP0	GTD-binding domain-containing protein	MANES_12G045100	A0A2C9UUP0_MANES	Manihot esculenta (Cassava) (Jatropha manihot)			myosin XI tail binding [GO:0080115]	myosin XI tail binding [GO:0080115]	LFVDWPIR	0.97607	16.7829	18.3107	0	16.7829	0	17.009	17.4326	18.3107
A0A2C9UB44	GTP-binding nuclear protein	MANES_16G119200	A0A2C9UB44_MANES	Manihot esculenta (Cassava) (Jatropha manihot)	nucleocytoplasmic transport [GO:0006913];protein transport [GO:0015031]	nucleus [GO:0005634]	nucleus [GO:0005634];GTP binding [GO:0005525];GTPase activity [GO:0003924];nucleocytoplasmic transport [GO:0006913];protein transport [GO:0015031]	GTPase activity [GO:0003924];GTP binding [GO:0005525]	LTYKNVPTWHRDLCR	0.97952	11.6879	0	0	11.6879	0	0	0	0
A0A251K3L8	Guanylate kinase (EC 2.7.4.8)	MANES_09G025300	A0A251K3L8_MANES	Manihot esculenta (Cassava) (Jatropha manihot)		cytosol [GO:0005829]	cytosol [GO:0005829];ATP binding [GO:0005524];guanylate kinase activity [GO:0004385]	ATP binding [GO:0005524];guanylate kinase activity [GO:0004385]	RLRNAEVEMEQGK	0.95872	0	14.0255	0	0	0	14.0255	0	0
A0A2C9UKE3	GUB_WAK_bind domain-containing protein	MANES_14G064100	A0A2C9UKE3_MANES	Manihot esculenta (Cassava) (Jatropha manihot)			polysaccharide binding [GO:0030247]	polysaccharide binding [GO:0030247]	ACEATGGTCGYGTDGIR	0.98126	0	14.6507	0	0	0	14.6507	0	0
A0A2C9V0D8	GUN4 domain-containing protein	MANES_11G120400	A0A2C9V0D8_MANES	Manihot esculenta (Cassava) (Jatropha manihot)	chloroplast-nucleus signaling pathway [GO:0010019]	chloroplast [GO:0009507]	chloroplast [GO:0009507];tetrapyrrole binding [GO:0046906];chloroplast-nucleus signaling pathway [GO:0010019]	tetrapyrrole binding [GO:0046906]	DFTKFFIK	0.96437	0	14.6716	0	0	0	0	14.6716	0
A0A251K650	GYF_2 domain-containing protein	MANES_09G110300	A0A251K650_MANES	Manihot esculenta (Cassava) (Jatropha manihot)	protein import into chloroplast stroma [GO:0045037]	chloroplast inner membrane [GO:0009706]	chloroplast inner membrane [GO:0009706];protein transmembrane transporter activity [GO:0008320];protein import into chloroplast stroma [GO:0045037]	protein transmembrane transporter activity [GO:0008320]	DTFIWGEDLDEWAPIHMIYGMER	1.0071	0	13.456	0	0	0	0	0	13.456
A0A251J882	H(+)-exporting diphosphatase (EC 7.1.3.1)	MANES_14G008800	A0A251J882_MANES	Manihot esculenta (Cassava) (Jatropha manihot)		integral component of membrane [GO:0016021]	integral component of membrane [GO:0016021];inorganic diphosphatase activity [GO:0004427];pyrophosphate hydrolysis-driven proton transmembrane transporter activity [GO:0009678]	inorganic diphosphatase activity [GO:0004427];pyrophosphate hydrolysis-driven proton transmembrane transporter activity [GO:0009678]	MMTHDDVEGGNLGHYQDRPR	1.0152	11.6325	0	0	0	11.6325	0	0	0
A0A2C9WBU1	H15 domain-containing protein	MANES_02G076600	A0A2C9WBU1_MANES	Manihot esculenta (Cassava) (Jatropha manihot)	chromosome condensation [GO:0030261];negative regulation of DNA recombination [GO:0045910];nucleosome assembly [GO:0006334];nucleosome positioning [GO:0016584];regulation of transcription, DNA-templated [GO:0006355]	nucleolus [GO:0005730];nucleosome [GO:0000786];nucleus [GO:0005634]	nucleolus [GO:0005730];nucleosome [GO:0000786];nucleus [GO:0005634];double-stranded DNA binding [GO:0003690];methyltransferase activity [GO:0008168];nucleosomal DNA binding [GO:0031492];chromosome condensation [GO:0030261];negative regulation of DNA recombination [GO:0045910];nucleosome assembly [GO:0006334];nucleosome positioning [GO:0016584];regulation of transcription, DNA-templated [GO:000635…	double-stranded DNA binding [GO:0003690];methyltransferase activity [GO:0008168];nucleosomal DNA binding [GO:0031492]	PTGGMSGTTATTTVVMASGTGR	0.98307	12.9824	0	0	12.9824	0	0	0	0
A0A2C9WKG6	HABP4_PAI-RBP1 domain-containing protein	MANES_01G086200	A0A2C9WKG6_MANES	Manihot esculenta (Cassava) (Jatropha manihot)		cytoplasm [GO:0005737];nucleus [GO:0005634]	cytoplasm [GO:0005737];nucleus [GO:0005634];RNA binding [GO:0003723]	RNA binding [GO:0003723]	RALLSTK	0.95251	12.3734	0	11.3572	12.3734	0	0	0	0
A0A2C9WQ78	Hcy-binding domain-containing protein	MANES_01G205100	A0A2C9WQ78_MANES	Manihot esculenta (Cassava) (Jatropha manihot)	methionine biosynthetic process [GO:0009086];methylation [GO:0032259];S-methylmethionine cycle [GO:0033528]		betaine-homocysteine S-methyltransferase activity [GO:0047150];S-adenosylmethionine-homocysteine S-methyltransferase activity [GO:0008898];zinc ion binding [GO:0008270];methionine biosynthetic process [GO:0009086];methylation [GO:0032259];S-methylmethionine cycle [GO:0033528]	betaine-homocysteine S-methyltransferase activity [GO:0047150];S-adenosylmethionine-homocysteine S-methyltransferase activity [GO:0008898];zinc ion binding [GO:0008270]	GFSSEESEAMLR	0.94842	0	12.0883	0	0	0	12.0883	0	0
A0A2C9WB20	HECT-type E3 ubiquitin transferase (EC 2.3.2.26)	MANES_03G208600	A0A2C9WB20_MANES	Manihot esculenta (Cassava) (Jatropha manihot)	protein polyubiquitination [GO:0000209];ubiquitin-dependent protein catabolic process [GO:0006511]		ubiquitin protein ligase activity [GO:0061630];protein polyubiquitination [GO:0000209];ubiquitin-dependent protein catabolic process [GO:0006511]	ubiquitin protein ligase activity [GO:0061630]	LREQFHGTYGK	0.96013	0	15.065	0	0	0	0	15.065	0
A0A251J556	HECT-type E3 ubiquitin transferase (EC 2.3.2.26)	MANES_18G056900	A0A251J556_MANES	Manihot esculenta (Cassava) (Jatropha manihot)	positive regulation of protein catabolic process [GO:0045732];proteasome-mediated ubiquitin-dependent protein catabolic process [GO:0043161];protein polyubiquitination [GO:0000209];protein ubiquitination [GO:0016567]	cytoplasm [GO:0005737]	cytoplasm [GO:0005737];ubiquitin protein ligase activity [GO:0061630];positive regulation of protein catabolic process [GO:0045732];proteasome-mediated ubiquitin-dependent protein catabolic process [GO:0043161];protein polyubiquitination [GO:0000209];protein ubiquitination [GO:0016567]	ubiquitin protein ligase activity [GO:0061630]	AAQSVCQVEMVGER	0.96722	0	16.624	0	0	0	16.624	0	0
A0A2C9W0I1	HECT-type E3 ubiquitin transferase (EC 2.3.2.26)	MANES_04G074400	A0A2C9W0I1_MANES	Manihot esculenta (Cassava) (Jatropha manihot)	DNA endoreduplication [GO:0042023];trichome branching [GO:0010091]		ubiquitin-protein transferase activity [GO:0004842];DNA endoreduplication [GO:0042023];trichome branching [GO:0010091]	ubiquitin-protein transferase activity [GO:0004842]	FDHGYTAKSPAVVNLLEIMGEFTPEQQR	1.0596	15.0144	0	0	0	15.0144	0	0	0
A0A2C9VI79	Hexosyltransferase (EC 2.4.1.-)	MANES_08G141400	A0A2C9VI79_MANES	Manihot esculenta (Cassava) (Jatropha manihot)	ceramide biosynthetic process [GO:0046513];inositol phosphoceramide metabolic process [GO:0006673];pollen development [GO:0009555];pollen tube guidance [GO:0010183]	Golgi apparatus [GO:0005794];integral component of membrane [GO:0016021]	Golgi apparatus [GO:0005794];integral component of membrane [GO:0016021];glucuronosyltransferase activity [GO:0015020];glycosyltransferase activity [GO:0016757];sphingolipid alpha-glucuronosyltransferase activity [GO:1990482];ceramide biosynthetic process [GO:0046513];inositol phosphoceramide metabolic process [GO:0006673];pollen development [GO:0009555];pollen tube guidance [GO:0010183]	glucuronosyltransferase activity [GO:0015020];glycosyltransferase activity [GO:0016757];sphingolipid alpha-glucuronosyltransferase activity [GO:1990482]	SIEDLFKCGKFCANLK	0.98033	0	12.7568	0	0	0	0	12.7568	0
A0A2C9VCJ3	Hexosyltransferase (EC 2.4.1.-)	MANES_08G015300	A0A2C9VCJ3_MANES	Manihot esculenta (Cassava) (Jatropha manihot)	cell wall organization [GO:0071555];pectin biosynthetic process [GO:0045489]	Golgi membrane [GO:0000139]	Golgi membrane [GO:0000139];polygalacturonate 4-alpha-galacturonosyltransferase activity [GO:0047262];cell wall organization [GO:0071555];pectin biosynthetic process [GO:0045489]	polygalacturonate 4-alpha-galacturonosyltransferase activity [GO:0047262]	RQNLTELYHR	0.96251	0	16.7201	0	0	0	16.7201	0	0
A0A2C9VIF8	Hexosyltransferase (EC 2.4.1.-)	MANES_08G165700	A0A2C9VIF8_MANES	Manihot esculenta (Cassava) (Jatropha manihot)	cell wall organization [GO:0071555];pectin biosynthetic process [GO:0045489]	Golgi membrane [GO:0000139];integral component of membrane [GO:0016021]	Golgi membrane [GO:0000139];integral component of membrane [GO:0016021];polygalacturonate 4-alpha-galacturonosyltransferase activity [GO:0047262];cell wall organization [GO:0071555];pectin biosynthetic process [GO:0045489]	polygalacturonate 4-alpha-galacturonosyltransferase activity [GO:0047262]	AYFPSIAK	0.98421	13.6346	11.6453	13.6346	0	0	0	11.6453	0
A0A2C9WJG0	Hexosyltransferase (EC 2.4.1.-)	MANES_01G105500	A0A2C9WJG0_MANES	Manihot esculenta (Cassava) (Jatropha manihot)	cell wall organization [GO:0071555];pectin biosynthetic process [GO:0045489]	Golgi membrane [GO:0000139];integral component of membrane [GO:0016021]	Golgi membrane [GO:0000139];integral component of membrane [GO:0016021];polygalacturonate 4-alpha-galacturonosyltransferase activity [GO:0047262];cell wall organization [GO:0071555];pectin biosynthetic process [GO:0045489]	polygalacturonate 4-alpha-galacturonosyltransferase activity [GO:0047262]	HVFHVVTDR	0.96052	14.4855	15.0966	0	14.4855	0	0	15.0966	0
A0A2C9UX03	Hexosyltransferase (EC 2.4.1.-)	MANES_12G153100	A0A2C9UX03_MANES	Manihot esculenta (Cassava) (Jatropha manihot)	xylan biosynthetic process [GO:0045492]		glycosyltransferase activity [GO:0016757];xylan biosynthetic process [GO:0045492]	glycosyltransferase activity [GO:0016757]	CIDNLCNWKSMLR	0.96022	15.5704	13.9957	0	15.5704	0	0	0	13.9957
A0A2C9WQD4	Hexosyltransferase (EC 2.4.1.-)	MANES_01G211200	A0A2C9WQD4_MANES	Manihot esculenta (Cassava) (Jatropha manihot)		Golgi apparatus [GO:0005794]	Golgi apparatus [GO:0005794];glycosyltransferase activity [GO:0016757]	glycosyltransferase activity [GO:0016757]	SEPEVFSKINSTFPYLQFR	0.96842	15.8671	0	15.8671	0	0	0	0	0
A0A2C9UUG0	Histidine kinase (EC 2.7.13.3)	MANES_12G009800	A0A2C9UUG0_MANES	Manihot esculenta (Cassava) (Jatropha manihot)	anatomical structure development [GO:0048856];cytokinin-activated signaling pathway [GO:0009736]	integral component of membrane [GO:0016021]	integral component of membrane [GO:0016021];phosphorelay sensor kinase activity [GO:0000155];anatomical structure development [GO:0048856];cytokinin-activated signaling pathway [GO:0009736]	phosphorelay sensor kinase activity [GO:0000155]	EDRENVLR	0.96641	0	16.5141	0	0	0	0	0	16.5141
A0A2C9VK83	Histidine kinase domain-containing protein	MANES_07G101500	A0A2C9VK83_MANES	Manihot esculenta (Cassava) (Jatropha manihot)	negative regulation of ethylene-activated signaling pathway [GO:0010105]	endoplasmic reticulum [GO:0005783];integral component of membrane [GO:0016021]	endoplasmic reticulum [GO:0005783];integral component of membrane [GO:0016021];ethylene binding [GO:0051740];phosphorelay sensor kinase activity [GO:0000155];negative regulation of ethylene-activated signaling pathway [GO:0010105]	ethylene binding [GO:0051740];phosphorelay sensor kinase activity [GO:0000155]	NDFLAVMNHEMR	0.95613	14.7502	0	0	0	14.7502	0	0	0
A0A251J7K4	Histone acetyltransferase (EC 2.3.1.48)	MANES_14G000600	A0A251J7K4_MANES	Manihot esculenta (Cassava) (Jatropha manihot)	chromatin organization [GO:0006325];histone acetylation [GO:0016573];positive regulation of transcription by RNA polymerase II [GO:0045944]	histone acetyltransferase complex [GO:0000123];transcription regulator complex [GO:0005667]	histone acetyltransferase complex [GO:0000123];transcription regulator complex [GO:0005667];chromatin DNA binding [GO:0031490];histone acetyltransferase activity [GO:0004402];transcription coactivator activity [GO:0003713];zinc ion binding [GO:0008270];chromatin organization [GO:0006325];histone acetylation [GO:0016573];positive regulation of transcription by RNA polymerase II [GO:0045944]	chromatin DNA binding [GO:0031490];histone acetyltransferase activity [GO:0004402];transcription coactivator activity [GO:0003713];zinc ion binding [GO:0008270]	QPQPVSEPQK	0.98438	0	14.158	0	0	0	14.158	0	0
A0A2C9VVU5	Histone acetyltransferase (EC 2.3.1.48)	MANES_05G083800	A0A2C9VVU5_MANES	Manihot esculenta (Cassava) (Jatropha manihot)	chromatin organization [GO:0006325]	nucleus [GO:0005634]	nucleus [GO:0005634];histone acetyltransferase activity [GO:0004402];chromatin organization [GO:0006325]	histone acetyltransferase activity [GO:0004402]	SMHDHVDAWPFKDPVDAR	0.97179	0	17.508	0	0	0	16.4609	15.0501	17.508
A0A251LEJ6	Histone H4	MANES_01G069400 MANES_02G030600 MANES_04G028700 MANES_04G032600 MANES_06G082200 MANES_07G114600 MANES_10G039100 MANES_11G137100 MANES_14G087900	A0A251LEJ6_MANES	Manihot esculenta (Cassava) (Jatropha manihot)		nucleosome [GO:0000786];nucleus [GO:0005634]	nucleosome [GO:0000786];nucleus [GO:0005634];DNA binding [GO:0003677];protein heterodimerization activity [GO:0046982]	DNA binding [GO:0003677];protein heterodimerization activity [GO:0046982]	TLYGFGG	0.95309	0	15.4047	0	0	0	0	0	15.4047
A0A2C9ULD8	HMA domain-containing protein	MANES_14G100600	A0A2C9ULD8_MANES	Manihot esculenta (Cassava) (Jatropha manihot)			metal ion binding [GO:0046872]	metal ion binding [GO:0046872]	MTGTDSVSVNVLEK	0.98116	0	13.522	0	0	0	0	0	13.522
A0A2C9VBK7	HMA domain-containing protein	MANES_09G164500	A0A2C9VBK7_MANES	Manihot esculenta (Cassava) (Jatropha manihot)			metal ion binding [GO:0046872]	metal ion binding [GO:0046872]	GGGGDGK	0.98238	11.1279	0	11.1279	0	0	0	0	0
A0A2C9VLZ6	HMA domain-containing protein	MANES_06G012600	A0A2C9VLZ6_MANES	Manihot esculenta (Cassava) (Jatropha manihot)	copper ion homeostasis [GO:0055070]	integral component of membrane [GO:0016021];membrane [GO:0016020]	integral component of membrane [GO:0016021];membrane [GO:0016020];ATP binding [GO:0005524];copper ion binding [GO:0005507];P-type divalent copper transporter activity [GO:0043682];copper ion homeostasis [GO:0055070]	ATP binding [GO:0005524];copper ion binding [GO:0005507];P-type divalent copper transporter activity [GO:0043682]	ARLLIHDDAK	0.98015	15.9214	0	12.5121	0	15.9214	0	0	0
A0A2C9VLF1	Homeobox domain-containing protein	MANES_06G000300	A0A2C9VLF1_MANES	Manihot esculenta (Cassava) (Jatropha manihot)		nucleus [GO:0005634]	nucleus [GO:0005634];DNA-binding transcription factor activity, RNA polymerase II-specific [GO:0000981];sequence-specific DNA binding [GO:0043565]	DNA-binding transcription factor activity, RNA polymerase II-specific [GO:0000981];sequence-specific DNA binding [GO:0043565]	LGMTHYVPK	0.96156	0	14.4693	0	0	0	14.4693	0	0
A0A2C9UQH4	Homeobox domain-containing protein	MANES_13G107400	A0A2C9UQH4_MANES	Manihot esculenta (Cassava) (Jatropha manihot)		nucleus [GO:0005634]	nucleus [GO:0005634];DNA-binding transcription factor activity, RNA polymerase II-specific [GO:0000981];sequence-specific DNA binding [GO:0043565]	DNA-binding transcription factor activity, RNA polymerase II-specific [GO:0000981];sequence-specific DNA binding [GO:0043565]	VSDEDEDAINTRK	0.96163	0	15.7524	0	0	0	0	15.7524	0
A0A199UBF4	Homeobox domain-containing protein	MANES_S031200	A0A199UBF4_MANES	Manihot esculenta (Cassava) (Jatropha manihot)	positive regulation of transcription, DNA-templated [GO:0045893]	nucleus [GO:0005634]	nucleus [GO:0005634];DNA-binding transcription factor activity, RNA polymerase II-specific [GO:0000981];sequence-specific DNA binding [GO:0043565];positive regulation of transcription, DNA-templated [GO:0045893]	DNA-binding transcription factor activity, RNA polymerase II-specific [GO:0000981];sequence-specific DNA binding [GO:0043565]	QLEKDYEILKK	0.95385	9.89788	0	9.89788	0	0	0	0	0
A0A2C9VX19	Homeobox domain-containing protein	MANES_05G124300	A0A2C9VX19_MANES	Manihot esculenta (Cassava) (Jatropha manihot)		nucleus [GO:0005634]	nucleus [GO:0005634];DNA binding [GO:0003677];DNA-binding transcription factor activity [GO:0003700]	DNA binding [GO:0003677];DNA-binding transcription factor activity [GO:0003700]	SANLYSDPFLSYAFHKVPSR	0.96763	16.3908	0	0	16.3908	0	0	0	0
B2M1Y0	Homogentisate phytyltransferase	VTE2	B2M1Y0_MANES	Manihot esculenta (Cassava) (Jatropha manihot)		integral component of membrane [GO:0016021]	integral component of membrane [GO:0016021];prenyltransferase activity [GO:0004659]	prenyltransferase activity [GO:0004659]	TWNVLERHYFAK	0.95027	13.0664	0	13.0664	0	0	0	0	0
A0A199UBK9	Homoserine dehydrogenase (EC 1.1.1.3)	MANES_S033500	A0A199UBK9_MANES	Manihot esculenta (Cassava) (Jatropha manihot)	isoleucine biosynthetic process [GO:0009097];methionine biosynthetic process [GO:0009086];threonine biosynthetic process [GO:0009088]		aspartate kinase activity [GO:0004072];homoserine dehydrogenase activity [GO:0004412];NADP binding [GO:0050661];isoleucine biosynthetic process [GO:0009097];methionine biosynthetic process [GO:0009086];threonine biosynthetic process [GO:0009088]	aspartate kinase activity [GO:0004072];homoserine dehydrogenase activity [GO:0004412];NADP binding [GO:0050661]	YVCVIEGSRCEVGIQELPK	1.0038	0	14.1291	0	0	0	0	14.1291	0
A0A2C9UTM9	HORMA domain-containing protein	MANES_12G011600	A0A2C9UTM9_MANES	Manihot esculenta (Cassava) (Jatropha manihot)	proteolysis involved in cellular protein catabolic process [GO:0051603]	extracellular space [GO:0005615];lysosome [GO:0005764]	extracellular space [GO:0005615];lysosome [GO:0005764];cysteine-type endopeptidase activity [GO:0004197];proteolysis involved in cellular protein catabolic process [GO:0051603]	cysteine-type endopeptidase activity [GO:0004197]	LIDWMEK	0.96721	16.6533	0	0	0	16.6533	0	0	0
A0A2C9UM86	HP domain-containing protein	MANES_14G159100	A0A2C9UM86_MANES	Manihot esculenta (Cassava) (Jatropha manihot)	actin filament capping [GO:0051693];actin filament organization [GO:0007015]		actin filament binding [GO:0051015];actin filament capping [GO:0051693];actin filament organization [GO:0007015]	actin filament binding [GO:0051015]	VIEGFETVMFRSK	0.97493	0	14.5846	0	0	0	14.5846	0	0
A0A2C9WEN3	HP domain-containing protein	MANES_02G120200	A0A2C9WEN3_MANES	Manihot esculenta (Cassava) (Jatropha manihot)	actin filament capping [GO:0051693];actin filament organization [GO:0007015];actin filament severing [GO:0051014]	actin cytoskeleton [GO:0015629]	actin cytoskeleton [GO:0015629];actin filament binding [GO:0051015];actin filament capping [GO:0051693];actin filament organization [GO:0007015];actin filament severing [GO:0051014]	actin filament binding [GO:0051015]	SFFESWPQVEPNLYEEGRGK	0.98123	0	14.8995	0	0	0	0	0	14.8995
A0A251K3C9	HP domain-containing protein	MANES_09G021000	A0A251K3C9_MANES	Manihot esculenta (Cassava) (Jatropha manihot)	actin filament capping [GO:0051693];actin filament organization [GO:0007015]		actin filament binding [GO:0051015];actin filament capping [GO:0051693];actin filament organization [GO:0007015]	actin filament binding [GO:0051015]	EDFLLYCWFGK	0.99678	13.6888	19.0937	0	0	13.6888	16.1662	19.0937	0
A0A2C9VJR5	HPt domain-containing protein	MANES_07G089000	A0A2C9VJR5_MANES	Manihot esculenta (Cassava) (Jatropha manihot)	cytokinin-activated signaling pathway [GO:0009736];phosphorelay signal transduction system [GO:0000160];phosphorylation [GO:0016310]	cytoplasm [GO:0005737];cytosol [GO:0005829];nucleus [GO:0005634]	cytoplasm [GO:0005737];cytosol [GO:0005829];nucleus [GO:0005634];histidine phosphotransfer kinase activity [GO:0009927];protein histidine kinase binding [GO:0043424];cytokinin-activated signaling pathway [GO:0009736];phosphorelay signal transduction system [GO:0000160];phosphorylation [GO:0016310]	histidine phosphotransfer kinase activity [GO:0009927];protein histidine kinase binding [GO:0043424]	LIIKELTNSLGQNNIDYNQLDNLCLK	1.0214	13.8935	0	0	13.8935	0	0	0	0
A0A2C9W9T2	HSF_DOMAIN domain-containing protein	MANES_03G173200	A0A2C9W9T2_MANES	Manihot esculenta (Cassava) (Jatropha manihot)	cellular response to heat [GO:0034605];regulation of transcription by RNA polymerase II [GO:0006357]	nucleus [GO:0005634]	nucleus [GO:0005634];DNA-binding transcription factor activity [GO:0003700];methyltransferase activity [GO:0008168];RNA polymerase II cis-regulatory region sequence-specific DNA binding [GO:0000978];cellular response to heat [GO:0034605];regulation of transcription by RNA polymerase II [GO:0006357]	DNA-binding transcription factor activity [GO:0003700];methyltransferase activity [GO:0008168];RNA polymerase II cis-regulatory region sequence-specific DNA binding [GO:0000978]	QQQMMGFLAKAMR	0.95932	0	12.3814	0	0	0	12.3814	0	0
A0A2C9WN68	HSF_DOMAIN domain-containing protein	MANES_01G177700	A0A2C9WN68_MANES	Manihot esculenta (Cassava) (Jatropha manihot)	regulation of transcription by RNA polymerase II [GO:0006357]	nucleus [GO:0005634]	nucleus [GO:0005634];DNA-binding transcription factor activity [GO:0003700];methyltransferase activity [GO:0008168];RNA polymerase II cis-regulatory region sequence-specific DNA binding [GO:0000978];regulation of transcription by RNA polymerase II [GO:0006357]	DNA-binding transcription factor activity [GO:0003700];methyltransferase activity [GO:0008168];RNA polymerase II cis-regulatory region sequence-specific DNA binding [GO:0000978]	HNNFSSFVRQLNTYGFK	0.7027	0	12.4631	0	0	0	0	0	12.4631
A0A2C9UAL2	HSF_DOMAIN domain-containing protein	MANES_16G100700	A0A2C9UAL2_MANES	Manihot esculenta (Cassava) (Jatropha manihot)	cellular response to heat [GO:0034605];regulation of transcription by RNA polymerase II [GO:0006357]	nucleus [GO:0005634]	nucleus [GO:0005634];DNA-binding transcription factor activity [GO:0003700];methyltransferase activity [GO:0008168];RNA polymerase II cis-regulatory region sequence-specific DNA binding [GO:0000978];cellular response to heat [GO:0034605];regulation of transcription by RNA polymerase II [GO:0006357]	DNA-binding transcription factor activity [GO:0003700];methyltransferase activity [GO:0008168];RNA polymerase II cis-regulatory region sequence-specific DNA binding [GO:0000978]	NDQELLK	0.96727	0	17.1241	0	0	0	17.1241	0	0
A0A2C9VYI9	HSF_DOMAIN domain-containing protein	MANES_05G174900	A0A2C9VYI9_MANES	Manihot esculenta (Cassava) (Jatropha manihot)	regulation of transcription by RNA polymerase II [GO:0006357]	nucleus [GO:0005634]	nucleus [GO:0005634];DNA-binding transcription factor activity [GO:0003700];methyltransferase activity [GO:0008168];RNA polymerase II cis-regulatory region sequence-specific DNA binding [GO:0000978];regulation of transcription by RNA polymerase II [GO:0006357]	DNA-binding transcription factor activity [GO:0003700];methyltransferase activity [GO:0008168];RNA polymerase II cis-regulatory region sequence-specific DNA binding [GO:0000978]	PPEFARDLLPNYFK	0.95452	13.4407	0	13.4407	0	0	0	0	0
A0A2C9WJL4	HTH myb-type domain-containing protein	MANES_01G103800	A0A2C9WJL4_MANES	Manihot esculenta (Cassava) (Jatropha manihot)		nucleus [GO:0005634]	nucleus [GO:0005634];DNA binding [GO:0003677];DNA-binding transcription factor activity [GO:0003700]	DNA binding [GO:0003677];DNA-binding transcription factor activity [GO:0003700]	PLTQCIWK	0.99094	0	13.2919	0	0	0	0	0	13.2919
A0A2C9U8M7	HTH myb-type domain-containing protein	MANES_16G040600	A0A2C9U8M7_MANES	Manihot esculenta (Cassava) (Jatropha manihot)		nucleus [GO:0005634]	nucleus [GO:0005634];DNA binding [GO:0003677];DNA-binding transcription factor activity [GO:0003700]	DNA binding [GO:0003677];DNA-binding transcription factor activity [GO:0003700]	QSLFNSHDSIR	1	0	14.6229	0	0	0	14.6229	0	0
A0A251K5N0	HTH myb-type domain-containing protein	MANES_09G109300	A0A251K5N0_MANES	Manihot esculenta (Cassava) (Jatropha manihot)		nucleus [GO:0005634]	nucleus [GO:0005634];DNA binding [GO:0003677];DNA-binding transcription factor activity [GO:0003700]	DNA binding [GO:0003677];DNA-binding transcription factor activity [GO:0003700]	NGGSSSNSTVEESEK	0.97387	14.126	0	14.126	0	0	0	0	0
A0A2C9V7L2	HTH myb-type domain-containing protein	MANES_09G033500	A0A2C9V7L2_MANES	Manihot esculenta (Cassava) (Jatropha manihot)		nucleus [GO:0005634]	nucleus [GO:0005634];DNA binding [GO:0003677];DNA-binding transcription factor activity [GO:0003700]	DNA binding [GO:0003677];DNA-binding transcription factor activity [GO:0003700]	IRWTQDLHEK	0.96936	14.7346	0	14.7346	0	0	0	0	0
A0A2C9ULC2	HTH myb-type domain-containing protein	MANES_14G127500	A0A2C9ULC2_MANES	Manihot esculenta (Cassava) (Jatropha manihot)		nucleus [GO:0005634]	nucleus [GO:0005634];DNA binding [GO:0003677];DNA-binding transcription factor activity [GO:0003700]	DNA binding [GO:0003677];DNA-binding transcription factor activity [GO:0003700]	IEEFLSCLEEER	0.96329	16.3604	0	0	0	16.3604	0	0	0
A0A2C9WH17	HUN domain-containing protein	MANES_02G168300	A0A2C9WH17_MANES	Manihot esculenta (Cassava) (Jatropha manihot)					FQQIKKEVAEMVK	0.96803	18.6163	0	15.7902	18.6163	0	0	0	0
A0A2C9UGF4	HVA22-like protein	MANES_15G167200	A0A2C9UGF4_MANES	Manihot esculenta (Cassava) (Jatropha manihot)		membrane [GO:0016020]	membrane [GO:0016020]		EASGAFR	0.98123	0	9.99322	0	0	0	0	9.99322	0
A0A2C9VKC6	Hydrolase_4 domain-containing protein	MANES_07G109000	A0A2C9VKC6_MANES	Manihot esculenta (Cassava) (Jatropha manihot)		membrane [GO:0016020]	membrane [GO:0016020];lipase activity [GO:0016298]	lipase activity [GO:0016298]	KPEFWDGAIFAAPMCKIADDMR	0.974	0	14.491	0	0	0	14.491	0	0
A0A2C9UGG1	Hydrolase_4 domain-containing protein	MANES_15G153700	A0A2C9UGG1_MANES	Manihot esculenta (Cassava) (Jatropha manihot)					GGNHCDLEHFPEYIRHLKK	0.96012	14.6593	0	14.6593	0	0	0	0	0
A0A2C9VDY8	Ig-like domain-containing protein	MANES_08G003100	A0A2C9VDY8_MANES	Manihot esculenta (Cassava) (Jatropha manihot)	mRNA processing [GO:0006397]	chloroplast stroma [GO:0009570]	chloroplast stroma [GO:0009570];mRNA binding [GO:0003729];mRNA processing [GO:0006397]	mRNA binding [GO:0003729]	FSDVAMVTDSR	0.96924	17.3755	0	15.9841	0	17.3755	0	0	0
A0A2C9VBG6	Importin N-terminal domain-containing protein	MANES_09G124600	A0A2C9VBG6_MANES	Manihot esculenta (Cassava) (Jatropha manihot)	protein export from nucleus [GO:0006611];ribosomal large subunit export from nucleus [GO:0000055];ribosomal small subunit export from nucleus [GO:0000056]	cytoplasm [GO:0005737];nucleus [GO:0005634]	cytoplasm [GO:0005737];nucleus [GO:0005634];nuclear export signal receptor activity [GO:0005049];small GTPase binding [GO:0031267];protein export from nucleus [GO:0006611];ribosomal large subunit export from nucleus [GO:0000055];ribosomal small subunit export from nucleus [GO:0000056]	nuclear export signal receptor activity [GO:0005049];small GTPase binding [GO:0031267]	TSETICENCMFILKLLSEEVFDFSRGEMTQQK	0.95876	0	14.7697	0	0	0	0	0	14.7697
A0A2C9V1X5	Importin N-terminal domain-containing protein	MANES_11G097900	A0A2C9V1X5_MANES	Manihot esculenta (Cassava) (Jatropha manihot)	protein import into nucleus [GO:0006606]	cytoplasm [GO:0005737];nucleus [GO:0005634]	cytoplasm [GO:0005737];nucleus [GO:0005634];nuclear import signal receptor activity [GO:0061608];nuclear localization sequence binding [GO:0008139];small GTPase binding [GO:0031267];protein import into nucleus [GO:0006606]	nuclear import signal receptor activity [GO:0061608];nuclear localization sequence binding [GO:0008139];small GTPase binding [GO:0031267]	SQIWQQLQHYSQFPDFNNYLVFILTR	1.0351	12.3129	0	0	12.3129	11.9355	0	0	0
A0A2C9UDI7	INCENP_ARK-bind domain-containing protein	MANES_15G059500	A0A2C9UDI7_MANES	Manihot esculenta (Cassava) (Jatropha manihot)		cytoplasm [GO:0005737];nucleus [GO:0005634];spindle [GO:0005819]	cytoplasm [GO:0005737];nucleus [GO:0005634];spindle [GO:0005819]		LPIKEEK	0.96364	0	14.2627	0	0	0	0	0	14.2627
A0A2C9W9J6	INCENP_ARK-bind domain-containing protein	MANES_03G141700	A0A2C9W9J6_MANES	Manihot esculenta (Cassava) (Jatropha manihot)		cytoplasm [GO:0005737];nucleus [GO:0005634];spindle [GO:0005819]	cytoplasm [GO:0005737];nucleus [GO:0005634];spindle [GO:0005819]		VDLSSNVIKDGDSK	0.97719	0	15.6039	0	0	0	0	15.6039	0
A0A2C9UHY2	Inositol hexakisphosphate and diphosphoinositol-pentakisphosphate kinase (EC 2.7.4.21) (EC 2.7.4.24)	MANES_15G175400	A0A2C9UHY2_MANES	Manihot esculenta (Cassava) (Jatropha manihot)		cytosol [GO:0005829]	cytosol [GO:0005829];5-diphosphoinositol pentakisphosphate 3-kinase activity [GO:0102092];ATP binding [GO:0005524];diphosphoinositol-pentakisphosphate kinase activity [GO:0033857];inositol heptakisphosphate kinase activity [GO:0000829];inositol hexakisphosphate 1-kinase activity [GO:0052723];inositol hexakisphosphate 3-kinase activity [GO:0052724];inositol hexakisphosphate 5-kinase activity [GO:0…	5-diphosphoinositol pentakisphosphate 3-kinase activity [GO:0102092];ATP binding [GO:0005524];diphosphoinositol-pentakisphosphate kinase activity [GO:0033857];inositol-1,3,4,5,6-pentakisphosphate kinase activity [GO:0000827];inositol heptakisphosphate kinase activity [GO:0000829];inositol hexakisphosphate 1-kinase activity [GO:0052723];inositol hexakisphosphate 3-kinase activity [GO:0052724];inos…	LDPKYANVK	0.95466	12.6685	0	0	0	12.6685	0	0	0
A0A2C9VUB8	IPPc domain-containing protein	MANES_05G078800	A0A2C9VUB8_MANES	Manihot esculenta (Cassava) (Jatropha manihot)	phosphatidylinositol dephosphorylation [GO:0046856]		phosphatidylinositol-3,4,5-trisphosphate 5-phosphatase activity [GO:0034485];phosphatidylinositol-4,5-bisphosphate 5-phosphatase activity [GO:0004439];phosphatidylinositol dephosphorylation [GO:0046856]	phosphatidylinositol-3,4,5-trisphosphate 5-phosphatase activity [GO:0034485];phosphatidylinositol-4,5-bisphosphate 5-phosphatase activity [GO:0004439]	FSICDRVIFGHRPSDYDPNFK	0.98084	0	14.8431	0	0	0	0	14.8431	0
A0A2C9U6D2	IPPc domain-containing protein	MANES_17G089300	A0A2C9U6D2_MANES	Manihot esculenta (Cassava) (Jatropha manihot)	phosphatidylinositol dephosphorylation [GO:0046856]		phosphatase activity [GO:0016791];phosphatidylinositol dephosphorylation [GO:0046856]	phosphatase activity [GO:0016791]	ILDHDHVILFGDLNYRISLPEETTR	0.99658	0	18.3262	0	0	0	17.2448	17.8148	18.3262
A0A2C9W9Z3	IPPc domain-containing protein	MANES_03G175600	A0A2C9W9Z3_MANES	Manihot esculenta (Cassava) (Jatropha manihot)	phosphatidylinositol dephosphorylation [GO:0046856]		phosphatidylinositol-3,4,5-trisphosphate 5-phosphatase activity [GO:0034485];phosphatidylinositol-4,5-bisphosphate 5-phosphatase activity [GO:0004439];phosphatidylinositol dephosphorylation [GO:0046856]	phosphatidylinositol-3,4,5-trisphosphate 5-phosphatase activity [GO:0034485];phosphatidylinositol-4,5-bisphosphate 5-phosphatase activity [GO:0004439]	VFVGWNEGKIYFPPTYK	0.95678	17.3055	0	0	17.3055	0	0	0	0
A0A2C9UJC5	Isochorismate synthase (EC 5.4.4.2)	MANES_14G075200	A0A2C9UJC5_MANES	Manihot esculenta (Cassava) (Jatropha manihot)	phylloquinone biosynthetic process [GO:0042372]	plastid [GO:0009536]	plastid [GO:0009536];isochorismate synthase activity [GO:0008909];phylloquinone biosynthetic process [GO:0042372]	isochorismate synthase activity [GO:0008909]	IEAIDWLHAQHQLLPRCFFSSK	0.98182	12.354	0	12.354	0	0	0	0	0
A0A2C9W988	J domain-containing protein	MANES_03G199900	A0A2C9W988_MANES	Manihot esculenta (Cassava) (Jatropha manihot)					ESPIFDPSDYLFEGYPHTRNRVYK	1.0124	0	11.2422	0	0	0	0	11.2422	0
A0A2C9WFD9	J domain-containing protein	MANES_02G191800	A0A2C9WFD9_MANES	Manihot esculenta (Cassava) (Jatropha manihot)					RDEWMTTLPPERK	0.95395	0	13.1172	0	0	0	0	0	13.1172
A0A251KBB2	J domain-containing protein	MANES_08G045600	A0A251KBB2_MANES	Manihot esculenta (Cassava) (Jatropha manihot)					YLGHNLVCPSCK	0.95561	0	13.5668	0	0	0	0	13.5668	0
A0A2C9UQ38	J domain-containing protein	MANES_13G050800	A0A2C9UQ38_MANES	Manihot esculenta (Cassava) (Jatropha manihot)	chaperone-mediated protein folding [GO:0061077]	chloroplast [GO:0009507]	chloroplast [GO:0009507];chaperone-mediated protein folding [GO:0061077]		SFLELSSHFSFNTHFPK	0.9725	0	14.0314	0	0	0	0	14.0314	0
A0A2C9UPL2	J domain-containing protein	MANES_13G062500	A0A2C9UPL2_MANES	Manihot esculenta (Cassava) (Jatropha manihot)					AGPVSITVPDPDFHDFDKDR	0.96441	15.7951	0	15.7951	0	13.1253	0	0	0
A0A2C9VZ06	K-box domain-containing protein	MANES_05G187800	A0A2C9VZ06_MANES	Manihot esculenta (Cassava) (Jatropha manihot)	regulation of transcription by RNA polymerase II [GO:0006357]	nucleus [GO:0005634]	nucleus [GO:0005634];DNA-binding transcription factor activity, RNA polymerase II-specific [GO:0000981];RNA polymerase II cis-regulatory region sequence-specific DNA binding [GO:0000978];regulation of transcription by RNA polymerase II [GO:0006357]	DNA-binding transcription factor activity, RNA polymerase II-specific [GO:0000981];RNA polymerase II cis-regulatory region sequence-specific DNA binding [GO:0000978]	DHMLMDEIQELKRK	0.97831	13.0949	13.2624	0	13.0949	0	0	0	13.2624
A0A2C9U9H0	Ketol-acid reductoisomerase (EC 1.1.1.86) (Acetohydroxy-acid reductoisomerase) (Alpha-keto-beta-hydroxylacyl reductoisomerase)	MANES_16G038300	A0A2C9U9H0_MANES	Manihot esculenta (Cassava) (Jatropha manihot)	isoleucine biosynthetic process [GO:0009097];valine biosynthetic process [GO:0009099]		ketol-acid reductoisomerase activity [GO:0004455];metal ion binding [GO:0046872];isoleucine biosynthetic process [GO:0009097];valine biosynthetic process [GO:0009099]	ketol-acid reductoisomerase activity [GO:0004455];metal ion binding [GO:0046872]	GMLAVYNSLSEEGK	0.97778	13.737	0	13.737	0	0	0	0	0
A0A2C9UY92	KH domain-containing protein	MANES_11G036600	A0A2C9UY92_MANES	Manihot esculenta (Cassava) (Jatropha manihot)			RNA binding [GO:0003723]	RNA binding [GO:0003723]	KTGPEIR	0.96253	0	13.5275	0	0	0	0	0	13.5275
A0A2C9VM57	Kin17_mid domain-containing protein	MANES_07G115700	A0A2C9VM57_MANES	Manihot esculenta (Cassava) (Jatropha manihot)	cellular response to DNA damage stimulus [GO:0006974];DNA replication [GO:0006260]	nucleus [GO:0005634]	nucleus [GO:0005634];double-stranded DNA binding [GO:0003690];cellular response to DNA damage stimulus [GO:0006974];DNA replication [GO:0006260]	double-stranded DNA binding [GO:0003690]	WYCQMCQKQCRDENGFK	1.0016	0	11.9129	0	0	0	0	0	11.9129
A0A2C9UG72	Kinesin motor domain-containing protein	MANES_15G144100	A0A2C9UG72_MANES	Manihot esculenta (Cassava) (Jatropha manihot)	microtubule-based movement [GO:0007018]		ATP binding [GO:0005524];microtubule binding [GO:0008017];microtubule motor activity [GO:0003777];microtubule-based movement [GO:0007018]	ATP binding [GO:0005524];microtubule binding [GO:0008017];microtubule motor activity [GO:0003777]	DMESLVLASHVKEMFIEK	0.97015	0	13.9053	0	0	0	0	13.9053	0
A0A2C9VCX0	Kinesin motor domain-containing protein	MANES_08G027100	A0A2C9VCX0_MANES	Manihot esculenta (Cassava) (Jatropha manihot)	microtubule-based movement [GO:0007018]		ATP binding [GO:0005524];microtubule binding [GO:0008017];plus-end-directed microtubule motor activity [GO:0008574];microtubule-based movement [GO:0007018]	ATP binding [GO:0005524];microtubule binding [GO:0008017];plus-end-directed microtubule motor activity [GO:0008574]	AMPMENLLEEFRENNSYESFEVK	0.97674	0	14.0491	0	0	0	14.0491	0	0
A0A2C9V9C3	Kinesin motor domain-containing protein	MANES_09G053600	A0A2C9V9C3_MANES	Manihot esculenta (Cassava) (Jatropha manihot)	microtubule-based movement [GO:0007018]		ATP binding [GO:0005524];microtubule binding [GO:0008017];plus-end-directed microtubule motor activity [GO:0008574];zinc ion binding [GO:0008270];microtubule-based movement [GO:0007018]	ATP binding [GO:0005524];microtubule binding [GO:0008017];plus-end-directed microtubule motor activity [GO:0008574];zinc ion binding [GO:0008270]	AGRLNEAFGFIENMTVEK	0.96844	12.3637	13.9825	0	0	12.3637	0	0	13.9825
A0A2C9UQL4	Kinesin motor domain-containing protein	MANES_13G102000	A0A2C9UQL4_MANES	Manihot esculenta (Cassava) (Jatropha manihot)	microtubule-based movement [GO:0007018]		ATP binding [GO:0005524];microtubule binding [GO:0008017];microtubule motor activity [GO:0003777];microtubule-based movement [GO:0007018]	ATP binding [GO:0005524];microtubule binding [GO:0008017];microtubule motor activity [GO:0003777]	ATPSAGK	0.98152	13.1909	0	0	13.1909	0	0	0	0
A0A2C9VDA6	Kinesin-like protein	MANES_08G042300	A0A2C9VDA6_MANES	Manihot esculenta (Cassava) (Jatropha manihot)	microtubule-based movement [GO:0007018]	microtubule [GO:0005874]	microtubule [GO:0005874];ATP binding [GO:0005524];microtubule binding [GO:0008017];microtubule motor activity [GO:0003777];microtubule-based movement [GO:0007018]	ATP binding [GO:0005524];microtubule binding [GO:0008017];microtubule motor activity [GO:0003777]	FPHCPGPR	1.0017	0	12.7893	0	0	0	12.7893	0	10.3842
A0A2C9W2X8	Kinesin-like protein	MANES_04G083600	A0A2C9W2X8_MANES	Manihot esculenta (Cassava) (Jatropha manihot)	microtubule-based movement [GO:0007018]	microtubule [GO:0005874]	microtubule [GO:0005874];ATP binding [GO:0005524];microtubule binding [GO:0008017];microtubule motor activity [GO:0003777];microtubule-based movement [GO:0007018]	ATP binding [GO:0005524];microtubule binding [GO:0008017];microtubule motor activity [GO:0003777]	RIGETSLNEKSSR	1	0	16.2457	0	0	0	16.2457	0	0
A0A2C9W5Z5	Kinesin-like protein	MANES_03G044500	A0A2C9W5Z5_MANES	Manihot esculenta (Cassava) (Jatropha manihot)	microtubule-based movement [GO:0007018]	microtubule [GO:0005874]	microtubule [GO:0005874];ATP binding [GO:0005524];microtubule binding [GO:0008017];microtubule motor activity [GO:0003777];microtubule-based movement [GO:0007018]	ATP binding [GO:0005524];microtubule binding [GO:0008017];microtubule motor activity [GO:0003777]	LVGFCETSEHFSKEMFELNFVNPCDKR	0.97664	0	16.3605	0	0	0	16.3605	0	0
A0A2C9VY08	Kinesin-like protein	MANES_05G201200	A0A2C9VY08_MANES	Manihot esculenta (Cassava) (Jatropha manihot)	microtubule-based movement [GO:0007018]	microtubule [GO:0005874]	microtubule [GO:0005874];ATP binding [GO:0005524];microtubule binding [GO:0008017];microtubule motor activity [GO:0003777];microtubule-based movement [GO:0007018]	ATP binding [GO:0005524];microtubule binding [GO:0008017];microtubule motor activity [GO:0003777]	FDEVFSETASQK	0.95583	0	17.3213	0	0	0	0	0	17.3213
A0A2C9W5V0	Kinesin-like protein	MANES_03G090900	A0A2C9W5V0_MANES	Manihot esculenta (Cassava) (Jatropha manihot)	microtubule-based movement [GO:0007018]	microtubule [GO:0005874]	microtubule [GO:0005874];ATP binding [GO:0005524];microtubule binding [GO:0008017];microtubule motor activity [GO:0003777];microtubule-based movement [GO:0007018]	ATP binding [GO:0005524];microtubule binding [GO:0008017];microtubule motor activity [GO:0003777]	RALEEFK	0.94949	13.0831	0	0	0	13.0831	0	0	0
A0A2C9VT90	Kinesin-like protein	MANES_05G044100	A0A2C9VT90_MANES	Manihot esculenta (Cassava) (Jatropha manihot)	cytoskeleton-dependent intracellular transport [GO:0030705];microtubule-based movement [GO:0007018]	kinesin complex [GO:0005871];microtubule [GO:0005874]	kinesin complex [GO:0005871];microtubule [GO:0005874];ATP binding [GO:0005524];ATP hydrolysis activity [GO:0016887];microtubule binding [GO:0008017];microtubule motor activity [GO:0003777];plus-end-directed microtubule motor activity [GO:0008574];cytoskeleton-dependent intracellular transport [GO:0030705];microtubule-based movement [GO:0007018]	ATP binding [GO:0005524];ATP hydrolysis activity [GO:0016887];microtubule binding [GO:0008017];microtubule motor activity [GO:0003777];plus-end-directed microtubule motor activity [GO:0008574]	INQEAENR	0.96948	15.335	0	0	0	15.335	0	0	0
A0A2C9VT69	KRR1 small subunit processome component (KRR-R motif-containing protein 1)	MANES_06G172500	A0A2C9VT69_MANES	Manihot esculenta (Cassava) (Jatropha manihot)	rRNA processing [GO:0006364]	nucleolus [GO:0005730]	nucleolus [GO:0005730];RNA binding [GO:0003723];rRNA processing [GO:0006364]	RNA binding [GO:0003723]	QAKKWQEK	0.96881	0	14.4508	0	0	0	11.7078	0	14.4508
A0A2C9VSH4	L-gulonolactone oxidase (EC 1.1.3.8)	MANES_05G017300	A0A2C9VSH4_MANES	Manihot esculenta (Cassava) (Jatropha manihot)	L-ascorbic acid biosynthetic process [GO:0019853]	membrane [GO:0016020]	membrane [GO:0016020];D-arabinono-1,4-lactone oxidase activity [GO:0003885];FAD binding [GO:0071949];L-gulonolactone oxidase activity [GO:0050105];oxidoreductase activity [GO:0016491];L-ascorbic acid biosynthetic process [GO:0019853]	D-arabinono-1,4-lactone oxidase activity [GO:0003885];FAD binding [GO:0071949];L-gulonolactone oxidase activity [GO:0050105];oxidoreductase activity [GO:0016491]	ARVCSFIGK	0.95559	12.4119	0	0	0	12.4119	0	0	0
A0A2C9U2A5	Laccase (EC 1.10.3.2) (Benzenediol:oxygen oxidoreductase) (Diphenol oxidase) (Urishiol oxidase)	MANES_18G096900	A0A2C9U2A5_MANES	Manihot esculenta (Cassava) (Jatropha manihot)	lignin catabolic process [GO:0046274]	apoplast [GO:0048046]	apoplast [GO:0048046];copper ion binding [GO:0005507];hydroquinone:oxygen oxidoreductase activity [GO:0052716];oxidoreductase activity [GO:0016491];lignin catabolic process [GO:0046274]	copper ion binding [GO:0005507];hydroquinone:oxygen oxidoreductase activity [GO:0052716];oxidoreductase activity [GO:0016491]	GRYNVTIHWHGVK	1.0045	0	10.2038	0	0	0	0	0	10.2038
A0A2C9W2G1	Lactamase_B domain-containing protein	MANES_04G140400	A0A2C9W2G1_MANES	Manihot esculenta (Cassava) (Jatropha manihot)					NWLPLSSFSKNGFSQCRR	0.96101	15.4858	0	15.4858	0	0	0	0	0
A0A2C9W629	LEA_2 domain-containing protein	MANES_03G048200	A0A2C9W629_MANES	Manihot esculenta (Cassava) (Jatropha manihot)		integral component of membrane [GO:0016021]	integral component of membrane [GO:0016021]		LGIRVTCEGFK	0.95459	0	13.7349	0	0	0	0	13.7349	0
A0A2C9WIP6	LEA_2 domain-containing protein	MANES_02G226500	A0A2C9WIP6_MANES	Manihot esculenta (Cassava) (Jatropha manihot)		integral component of membrane [GO:0016021]	integral component of membrane [GO:0016021]		ATTHAPPSR	0.96128	0	15.0601	0	0	0	15.0601	0	0
A0A2C9VU78	LEA_2 domain-containing protein	MANES_05G028600	A0A2C9VU78_MANES	Manihot esculenta (Cassava) (Jatropha manihot)		integral component of membrane [GO:0016021]	integral component of membrane [GO:0016021]		LLNIIKK	0.97018	11.1633	0	0	11.1633	0	0	0	0
A0A2C9VWW7	LIM zinc-binding domain-containing protein	MANES_05G164200	A0A2C9VWW7_MANES	Manihot esculenta (Cassava) (Jatropha manihot)			metal ion binding [GO:0046872];ubiquitin binding [GO:0043130]	metal ion binding [GO:0046872];ubiquitin binding [GO:0043130]	AHPFWVQKYCPSHEHDGTPR	1.0141	0	12.7037	0	0	0	12.7037	0	0
O24524	Linamarase (EC 3.2.1.21)	pLIN-GEN	O24524_MANES	Manihot esculenta (Cassava) (Jatropha manihot)	carbohydrate metabolic process [GO:0005975]		beta-glucosidase activity [GO:0008422];scopolin beta-glucosidase activity [GO:0102483];carbohydrate metabolic process [GO:0005975]	beta-glucosidase activity [GO:0008422];scopolin beta-glucosidase activity [GO:0102483]	PNITVDPNFRTYK	0.97205	14.7975	0	0	14.7975	0	0	0	0
A0A2C9UXF0	Lipase_3 domain-containing protein	MANES_11G011100	A0A2C9UXF0_MANES	Manihot esculenta (Cassava) (Jatropha manihot)	lipid metabolic process [GO:0006629]		triglyceride lipase activity [GO:0004806];lipid metabolic process [GO:0006629]	triglyceride lipase activity [GO:0004806]	MDEQPNPNFFGMR	0.45	0	15.4888	0	0	0	0	15.4888	0
A0A2C9VDI1	Lipoxygenase domain-containing protein	MANES_09G160100	A0A2C9VDI1_MANES	Manihot esculenta (Cassava) (Jatropha manihot)	lipid oxidation [GO:0034440]		metal ion binding [GO:0046872];oxidoreductase activity, acting on single donors with incorporation of molecular oxygen, incorporation of two atoms of oxygen [GO:0016702];lipid oxidation [GO:0034440]	metal ion binding [GO:0046872];oxidoreductase activity, acting on single donors with incorporation of molecular oxygen, incorporation of two atoms of oxygen [GO:0016702]	MGSYQLNL	0.95215	0	13.3304	0	0	0	0	0	13.3304
A0A2C9V3R3	Lipoyl-binding domain-containing protein	MANES_10G007300	A0A2C9V3R3_MANES	Manihot esculenta (Cassava) (Jatropha manihot)					NISFGKSSK	0.95901	12.8548	14.434	0	12.8548	0	0	14.434	0
A0A2C9UE25	LisH domain-containing protein	MANES_15G052600	A0A2C9UE25_MANES	Manihot esculenta (Cassava) (Jatropha manihot)			transcription corepressor activity [GO:0003714]	transcription corepressor activity [GO:0003714]	PNTTQLATSSFDTCIR	1.0008	13.2662	0	0	0	13.2662	0	0	0
A0A2C9UCK7	LisH domain-containing protein	MANES_16G138600	A0A2C9UCK7_MANES	Manihot esculenta (Cassava) (Jatropha manihot)	protein ubiquitination [GO:0016567]	nucleus [GO:0005634]	nucleus [GO:0005634];protein ubiquitination [GO:0016567]		LQGRDPRDGK	0.96509	13.8218	0	13.8218	0	0	0	0	0
A0A2C9VZC7	LNS2 domain-containing protein	MANES_05G172400	A0A2C9VZC7_MANES	Manihot esculenta (Cassava) (Jatropha manihot)					LWPFPFRR	0.96973	11.0454	0	11.0454	0	0	0	0	0
A0A2C9V4S7	LOB domain-containing protein	MANES_10G027400	A0A2C9V4S7_MANES	Manihot esculenta (Cassava) (Jatropha manihot)	hormone-mediated signaling pathway [GO:0009755];positive regulation of transcription, DNA-templated [GO:0045893]	nucleus [GO:0005634]	nucleus [GO:0005634];hormone-mediated signaling pathway [GO:0009755];positive regulation of transcription, DNA-templated [GO:0045893]		LLEGADQEVFPYCSWLDTGN	0.95907	0	13.8204	0	0	0	13.8204	0	0
A0A251IWS2	LOB domain-containing protein	MANES_17G112700	A0A251IWS2_MANES	Manihot esculenta (Cassava) (Jatropha manihot)					MASSSYSISPCAACKSLR	0.9675	15.0991	0	15.0991	0	0	0	0	0
A0A2C9UH61	Long-chain-alcohol oxidase (EC 1.1.3.20)	MANES_15G184700	A0A2C9UH61_MANES	Manihot esculenta (Cassava) (Jatropha manihot)		integral component of membrane [GO:0016021]	integral component of membrane [GO:0016021];flavin adenine dinucleotide binding [GO:0050660];long-chain-alcohol oxidase activity [GO:0046577]	flavin adenine dinucleotide binding [GO:0050660];long-chain-alcohol oxidase activity [GO:0046577]	KVSYNEFEK	0.96415	14.1309	0	14.1309	0	0	0	0	0
A0A2C9VPZ4	LRRNT_2 domain-containing protein	MANES_06G042700	A0A2C9VPZ4_MANES	Manihot esculenta (Cassava) (Jatropha manihot)					MVMMILLLK	0.96226	0	13.2926	0	0	0	0	0	13.2926
A0A2C9VHG8	LRRNT_2 domain-containing protein	MANES_08G116000	A0A2C9VHG8_MANES	Manihot esculenta (Cassava) (Jatropha manihot)		integral component of membrane [GO:0016021]	integral component of membrane [GO:0016021]		PAWFVMMVEGYQKSR	0.98067	0	13.5879	0	0	0	0	0	13.5879
A0A2C9UHP7	LRRNT_2 domain-containing protein	MANES_14G020000	A0A2C9UHP7_MANES	Manihot esculenta (Cassava) (Jatropha manihot)		integral component of membrane [GO:0016021]	integral component of membrane [GO:0016021]		GIQCSNQTGHITVLDLHVAELGDRNKPLR	1.0526	12.3297	0	12.3297	0	0	0	0	0
A0A2C9W5A3	LRRNT_2 domain-containing protein	MANES_03G071700	A0A2C9W5A3_MANES	Manihot esculenta (Cassava) (Jatropha manihot)					CPGGDRIL	0.96322	12.7844	0	0	0	12.7844	0	0	0
A0A199UCN7	LRRNT_2 domain-containing protein	MANES_S020400	A0A199UCN7_MANES	Manihot esculenta (Cassava) (Jatropha manihot)					LTRTSSDGSTR	0.95958	17.5351	0	17.5351	17.1827	0	0	0	0
A0A2C9UGQ9	MADS-box domain-containing protein	MANES_15G161100	A0A2C9UGQ9_MANES	Manihot esculenta (Cassava) (Jatropha manihot)	regulation of transcription by RNA polymerase II [GO:0006357]	nucleus [GO:0005634]	nucleus [GO:0005634];DNA-binding transcription factor activity, RNA polymerase II-specific [GO:0000981];protein dimerization activity [GO:0046983];RNA polymerase II cis-regulatory region sequence-specific DNA binding [GO:0000978];regulation of transcription by RNA polymerase II [GO:0006357]	DNA-binding transcription factor activity, RNA polymerase II-specific [GO:0000981];protein dimerization activity [GO:0046983];RNA polymerase II cis-regulatory region sequence-specific DNA binding [GO:0000978]	IINKYKK	0.9619	0	16.4577	0	0	0	0	16.4577	15.8655
A0A2C9VD47	MADS-box domain-containing protein	MANES_08G035100	A0A2C9VD47_MANES	Manihot esculenta (Cassava) (Jatropha manihot)	positive regulation of transcription by RNA polymerase II [GO:0045944];regulation of transcription by RNA polymerase II [GO:0006357]	nucleus [GO:0005634]	nucleus [GO:0005634];DNA-binding transcription factor activity, RNA polymerase II-specific [GO:0000981];protein dimerization activity [GO:0046983];RNA polymerase II cis-regulatory region sequence-specific DNA binding [GO:0000978];positive regulation of transcription by RNA polymerase II [GO:0045944];regulation of transcription by RNA polymerase II [GO:0006357]	DNA-binding transcription factor activity, RNA polymerase II-specific [GO:0000981];protein dimerization activity [GO:0046983];RNA polymerase II cis-regulatory region sequence-specific DNA binding [GO:0000978]	EPMLWPSR	0.95255	13.2678	0	0	0	13.2678	0	0	0
A0A2C9W3Y1	MADS-box domain-containing protein	MANES_03G020700	A0A2C9W3Y1_MANES	Manihot esculenta (Cassava) (Jatropha manihot)	regulation of transcription by RNA polymerase II [GO:0006357]	nucleus [GO:0005634]	nucleus [GO:0005634];DNA-binding transcription factor activity, RNA polymerase II-specific [GO:0000981];protein dimerization activity [GO:0046983];RNA polymerase II cis-regulatory region sequence-specific DNA binding [GO:0000978];regulation of transcription by RNA polymerase II [GO:0006357]	DNA-binding transcription factor activity, RNA polymerase II-specific [GO:0000981];protein dimerization activity [GO:0046983];RNA polymerase II cis-regulatory region sequence-specific DNA binding [GO:0000978]	LEVATSR	0.96022	13.6857	0	0	13.6857	0	0	0	0
A0A2C9UXL1	Magnesium-transporting ATPase, P-type 1 (EC 7.2.2.14) (Mg(2+) transport ATPase, P-type 1)	MANES_12G129300	A0A2C9UXL1_MANES	Manihot esculenta (Cassava) (Jatropha manihot)		integral component of plasma membrane [GO:0005887];intracellular membrane-bounded organelle [GO:0043231]	integral component of plasma membrane [GO:0005887];intracellular membrane-bounded organelle [GO:0043231];ATP binding [GO:0005524];ATPase-coupled cation transmembrane transporter activity [GO:0019829];P-type magnesium transporter activity [GO:0015444]	ATPase-coupled cation transmembrane transporter activity [GO:0019829];ATP binding [GO:0005524];P-type magnesium transporter activity [GO:0015444]	ILPSYSPIR	0.96214	0	14.0718	0	0	0	0	14.0718	12.9621
A0A2C9VU95	Mannan endo-1,4-beta-mannosidase (EC 3.2.1.78)	MANES_05G006400	A0A2C9VU95_MANES	Manihot esculenta (Cassava) (Jatropha manihot)	organic substance metabolic process [GO:0071704]	extracellular region [GO:0005576]	extracellular region [GO:0005576];mannan endo-1,4-beta-mannosidase activity [GO:0016985];organic substance metabolic process [GO:0071704]	mannan endo-1,4-beta-mannosidase activity [GO:0016985]	KENASDMQM	0.88462	0	11.1336	0	0	0	0	11.1336	0
A0A2C9V3D4	Mannosyl-glycoprotein endo-beta-N-acetylglucosaminidase (EC 3.2.1.96)	MANES_10G008700	A0A2C9V3D4_MANES	Manihot esculenta (Cassava) (Jatropha manihot)	metabolic process [GO:0008152]	cytosol [GO:0005829]	cytosol [GO:0005829];mannosyl-glycoprotein endo-beta-N-acetylglucosaminidase activity [GO:0033925];metabolic process [GO:0008152]	mannosyl-glycoprotein endo-beta-N-acetylglucosaminidase activity [GO:0033925]	SWGIANNYPK	0.95932	17.4262	0	17.4262	0	0	0	0	0
A0A251JD02	MBD domain-containing protein	MANES_14G133700	A0A251JD02_MANES	Manihot esculenta (Cassava) (Jatropha manihot)		nucleus [GO:0005634]	nucleus [GO:0005634];DNA binding [GO:0003677]	DNA binding [GO:0003677]	SEEAEEGKGNVDDDKVQGEDEQPQVEASEGQK	1.0618	0	14.9241	0	0	0	0	14.9241	0
A0A251K8M7	MBD domain-containing protein	MANES_11G056200	A0A251K8M7_MANES	Manihot esculenta (Cassava) (Jatropha manihot)		nucleus [GO:0005634]	nucleus [GO:0005634];DNA binding [GO:0003677]	DNA binding [GO:0003677]	ETVPDAATVEANGGAEK	0.97216	13.6478	0	0	0	13.6478	0	0	0
A0A2C9W783	MBOAT_2 domain-containing protein	MANES_03G134900	A0A2C9W783_MANES	Manihot esculenta (Cassava) (Jatropha manihot)	lipid metabolic process [GO:0006629]	integral component of membrane [GO:0016021]	integral component of membrane [GO:0016021];O-acyltransferase activity [GO:0008374];lipid metabolic process [GO:0006629]	O-acyltransferase activity [GO:0008374]	DMDMELK	0.96785	14.3483	0	14.3483	0	0	0	0	0
A0A2C9W5V8	Mechanosensitive ion channel protein	MANES_03G085500	A0A2C9W5V8_MANES	Manihot esculenta (Cassava) (Jatropha manihot)	anion transport [GO:0006820]	integral component of membrane [GO:0016021];plasma membrane [GO:0005886]	integral component of membrane [GO:0016021];plasma membrane [GO:0005886];mechanosensitive ion channel activity [GO:0008381];anion transport [GO:0006820]	mechanosensitive ion channel activity [GO:0008381]	IQRSPRLSSPR	0.96373	13.2045	0	13.2045	0	0	0	0	0
A0A2C9W1M8	Mechanosensitive ion channel protein	MANES_04G069700	A0A2C9W1M8_MANES	Manihot esculenta (Cassava) (Jatropha manihot)	anion transport [GO:0006820]	integral component of membrane [GO:0016021];plasma membrane [GO:0005886]	integral component of membrane [GO:0016021];plasma membrane [GO:0005886];mechanosensitive ion channel activity [GO:0008381];anion transport [GO:0006820]	mechanosensitive ion channel activity [GO:0008381]	LNHKNISAWNMKR	0.9584	13.8512	0	0	0	13.8512	0	0	0
A0A2C9U966	Mediator of RNA polymerase II transcription subunit 11 (Mediator complex subunit 11)	MED11 MANES_16G001300	A0A2C9U966_MANES	Manihot esculenta (Cassava) (Jatropha manihot)	regulation of transcription by RNA polymerase II [GO:0006357]	mediator complex [GO:0016592]	mediator complex [GO:0016592];transcription coregulator activity [GO:0003712];regulation of transcription by RNA polymerase II [GO:0006357]	transcription coregulator activity [GO:0003712]	MDPSQTQTSSLQRLQDVEKK	1.011	0	11.9033	0	0	0	0	11.9033	0
A0A251JEV4	Metallophos domain-containing protein	MANES_14G173500	A0A251JEV4_MANES	Manihot esculenta (Cassava) (Jatropha manihot)			hydrolase activity [GO:0016787]	hydrolase activity [GO:0016787]	ASKSSVLGNHDYR	0.97523	0	14.9751	0	0	0	14.9751	0	0
A0A2C9W5N6	Methyltranfer_dom domain-containing protein	MANES_03G082700	A0A2C9W5N6_MANES	Manihot esculenta (Cassava) (Jatropha manihot)					TDDNSTLELGLDTSSCNGIMR	0.95969	0	14.695	0	0	0	14.695	0	0
A0A2C9UVT8	Methyltransf_11 domain-containing protein	MANES_12G078700	A0A2C9UVT8_MANES	Manihot esculenta (Cassava) (Jatropha manihot)		integral component of membrane [GO:0016021]	integral component of membrane [GO:0016021];methyltransferase activity [GO:0008168]	methyltransferase activity [GO:0008168]	GGVCVIVVEECGNEEVSDIVGLFR	0.97499	0	15.5236	0	0	0	0	0	15.5236
A0A2C9U2H8	Methyltransf_2 domain-containing protein	MANES_18G083900	A0A2C9U2H8_MANES	Manihot esculenta (Cassava) (Jatropha manihot)	aromatic compound biosynthetic process [GO:0019438];methylation [GO:0032259]		O-methyltransferase activity [GO:0008171];S-adenosylmethionine-dependent methyltransferase activity [GO:0008757];aromatic compound biosynthetic process [GO:0019438];methylation [GO:0032259]	O-methyltransferase activity [GO:0008171];S-adenosylmethionine-dependent methyltransferase activity [GO:0008757]	AHGMTAFEYLETDQRFNR	0.97235	0	14.3314	0	0	0	0	14.3314	0
A0A2C9VV69	Methyltransferase (EC 2.1.1.-)	MANES_05G108800	A0A2C9VV69_MANES	Manihot esculenta (Cassava) (Jatropha manihot)	methylation [GO:0032259]	cytoplasm [GO:0005737];integral component of membrane [GO:0016021];intracellular membrane-bounded organelle [GO:0043231]	cytoplasm [GO:0005737];integral component of membrane [GO:0016021];intracellular membrane-bounded organelle [GO:0043231];methyltransferase activity [GO:0008168];methylation [GO:0032259]	methyltransferase activity [GO:0008168]	DVIWSNNVK	0.96387	0	13.1246	0	0	0	0	0	13.1246
A0A2C9UD08	Methyltransferase (EC 2.1.1.-)	MANES_15G041600	A0A2C9UD08_MANES	Manihot esculenta (Cassava) (Jatropha manihot)	methylation [GO:0032259]	cytoplasm [GO:0005737];integral component of membrane [GO:0016021];intracellular membrane-bounded organelle [GO:0043231]	cytoplasm [GO:0005737];integral component of membrane [GO:0016021];intracellular membrane-bounded organelle [GO:0043231];methyltransferase activity [GO:0008168];methylation [GO:0032259]	methyltransferase activity [GO:0008168]	LDLSVMEHYERHCPPPER	0.96683	0	15.0422	0	0	0	0	0	15.0422
A0A2C9WNA0	Methyltransferase (EC 2.1.1.-)	MANES_01G186200	A0A2C9WNA0_MANES	Manihot esculenta (Cassava) (Jatropha manihot)	methylation [GO:0032259]	cytoplasm [GO:0005737];integral component of membrane [GO:0016021];intracellular membrane-bounded organelle [GO:0043231]	cytoplasm [GO:0005737];integral component of membrane [GO:0016021];intracellular membrane-bounded organelle [GO:0043231];methyltransferase activity [GO:0008168];methylation [GO:0032259]	methyltransferase activity [GO:0008168]	RAMTFPRENMIYR	0.95657	12.8347	0	12.8347	0	0	0	0	0
A0A2C9V6Q7	Methyltransferase (EC 2.1.1.-)	MANES_09G008600	A0A2C9V6Q7_MANES	Manihot esculenta (Cassava) (Jatropha manihot)	methylation [GO:0032259]	cytoplasm [GO:0005737];integral component of membrane [GO:0016021];intracellular membrane-bounded organelle [GO:0043231]	cytoplasm [GO:0005737];integral component of membrane [GO:0016021];intracellular membrane-bounded organelle [GO:0043231];methyltransferase activity [GO:0008168];methylation [GO:0032259]	methyltransferase activity [GO:0008168]	LFCLVPPPEDYK	0.94791	14.688	0	14.688	0	0	0	0	0
A0A2C9WP78	Methyltransferase (EC 2.1.1.-)	MANES_01G261600	A0A2C9WP78_MANES	Manihot esculenta (Cassava) (Jatropha manihot)	methylation [GO:0032259]	cytoplasm [GO:0005737];integral component of membrane [GO:0016021];intracellular membrane-bounded organelle [GO:0043231]	cytoplasm [GO:0005737];integral component of membrane [GO:0016021];intracellular membrane-bounded organelle [GO:0043231];methyltransferase activity [GO:0008168];methylation [GO:0032259]	methyltransferase activity [GO:0008168]	ISSGSVEGITAEIFTENTELWK	0.94968	15.1964	0	15.1964	0	0	0	0	0
A0A2C9V163	MFS domain-containing protein	MANES_11G098000	A0A2C9V163_MANES	Manihot esculenta (Cassava) (Jatropha manihot)		integral component of membrane [GO:0016021]	integral component of membrane [GO:0016021];transmembrane transporter activity [GO:0022857]	transmembrane transporter activity [GO:0022857]	DKVLDGENLTRPFLK	0.97654	0	10.9198	0	0	0	0	0	10.9198
A0A2C9V2N2	MFS domain-containing protein	MANES_11G149700	A0A2C9V2N2_MANES	Manihot esculenta (Cassava) (Jatropha manihot)	cellular response to nitrate [GO:0071249];nitrate assimilation [GO:0042128];nitrate transport [GO:0015706]	integral component of membrane [GO:0016021];plant-type vacuole membrane [GO:0009705];plasma membrane [GO:0005886]	integral component of membrane [GO:0016021];plant-type vacuole membrane [GO:0009705];plasma membrane [GO:0005886];nitrate transmembrane transporter activity [GO:0015112];cellular response to nitrate [GO:0071249];nitrate assimilation [GO:0042128];nitrate transport [GO:0015706]	nitrate transmembrane transporter activity [GO:0015112]	PFGGFASDRAAR	0.9533	0	11.6548	0	0	0	11.6548	0	0
A0A2C9VRA0	MFS domain-containing protein	MANES_06G156700	A0A2C9VRA0_MANES	Manihot esculenta (Cassava) (Jatropha manihot)		integral component of membrane [GO:0016021]	integral component of membrane [GO:0016021];transmembrane transporter activity [GO:0022857]	transmembrane transporter activity [GO:0022857]	DVYPAMGLIK	0.98056	0	13.4886	0	0	0	0	0	13.4886
A0A2C9WD61	MFS domain-containing protein	MANES_02G122000	A0A2C9WD61_MANES	Manihot esculenta (Cassava) (Jatropha manihot)		integral component of membrane [GO:0016021]	integral component of membrane [GO:0016021];monosaccharide transmembrane transporter activity [GO:0015145];symporter activity [GO:0015293]	monosaccharide transmembrane transporter activity [GO:0015145];symporter activity [GO:0015293]	MLDLSQGEDAAAGGGGSGGGDFPAKLTK	1.0619	12.5169	0	0	0	12.5169	0	0	0
A0A2C9WCB9	MFS domain-containing protein	MANES_02G094100	A0A2C9WCB9_MANES	Manihot esculenta (Cassava) (Jatropha manihot)		integral component of membrane [GO:0016021]	integral component of membrane [GO:0016021];sugar transmembrane transporter activity [GO:0051119]	sugar transmembrane transporter activity [GO:0051119]	TTIHFSDLR	0.97967	13.4301	0	13.4301	0	0	0	0	0
A0A2C9VRW5	MFS domain-containing protein	MANES_06G178400	A0A2C9VRW5_MANES	Manihot esculenta (Cassava) (Jatropha manihot)		integral component of membrane [GO:0016021]	integral component of membrane [GO:0016021];transmembrane transporter activity [GO:0022857]	transmembrane transporter activity [GO:0022857]	VSPEDGHEDSSSSPPRWK	0.97929	16.8427	0	0	16.8427	0	0	0	0
A0A2C9WIN5	MFS domain-containing protein	MANES_02G225400	A0A2C9WIN5_MANES	Manihot esculenta (Cassava) (Jatropha manihot)		integral component of membrane [GO:0016021]	integral component of membrane [GO:0016021];transmembrane transporter activity [GO:0022857]	transmembrane transporter activity [GO:0022857]	YLCMKGR	0.98013	18.4407	11.0631	18.4407	0	16.0181	0	0	11.0631
A0A2C9ULV7	MI domain-containing protein	MANES_14G145600	A0A2C9ULV7_MANES	Manihot esculenta (Cassava) (Jatropha manihot)		eukaryotic translation initiation factor 4F complex [GO:0016281]	eukaryotic translation initiation factor 4F complex [GO:0016281];mRNA binding [GO:0003729];translation initiation factor activity [GO:0003743]	mRNA binding [GO:0003729];translation initiation factor activity [GO:0003743]	QADANQFNR	1.0189	0	10.6639	0	0	0	10.6639	0	0
A0A2C9VTP2	MI domain-containing protein	MANES_05G057500	A0A2C9VTP2_MANES	Manihot esculenta (Cassava) (Jatropha manihot)		eukaryotic translation initiation factor 4F complex [GO:0016281]	eukaryotic translation initiation factor 4F complex [GO:0016281];mRNA binding [GO:0003729];translation initiation factor activity [GO:0003743]	mRNA binding [GO:0003729];translation initiation factor activity [GO:0003743]	FSEHFTDLPDNFEITSDIAEVFSLSHFVDR	0.82432	0	15.4888	0	0	0	0	15.4888	0
A0A2C9VF13	ML domain-containing protein	MANES_08G035400	A0A2C9VF13_MANES	Manihot esculenta (Cassava) (Jatropha manihot)	intracellular sterol transport [GO:0032366];sterol transport [GO:0015918]		sterol binding [GO:0032934];intracellular sterol transport [GO:0032366];sterol transport [GO:0015918]	sterol binding [GO:0032934]	GVEISPNPVVR	0.9984	0	13.9107	0	0	0	0	13.9107	0
A0A2C9VK64	MLO-like protein	MLO MANES_07G104100	A0A2C9VK64_MANES	Manihot esculenta (Cassava) (Jatropha manihot)	defense response [GO:0006952];response to biotic stimulus [GO:0009607]	integral component of membrane [GO:0016021]	integral component of membrane [GO:0016021];calmodulin binding [GO:0005516];defense response [GO:0006952];response to biotic stimulus [GO:0009607]	calmodulin binding [GO:0005516]	MSDTSKERSLGETPTWAVAVVCLVMIAISIFIEK	0.95161	13.3556	0	13.3556	0	0	0	0	0
A0A2C9V2I5	MLO-like protein	MLO MANES_11G142400	A0A2C9V2I5_MANES	Manihot esculenta (Cassava) (Jatropha manihot)	defense response [GO:0006952];response to biotic stimulus [GO:0009607]	integral component of membrane [GO:0016021]	integral component of membrane [GO:0016021];calmodulin binding [GO:0005516];defense response [GO:0006952];response to biotic stimulus [GO:0009607]	calmodulin binding [GO:0005516]	AGGGGGR	0.97979	15.5292	13.4221	0	12.9838	15.5292	13.4221	0	0
A0A2C9V1V4	Morc6_S5 domain-containing protein	MANES_11G096200	A0A2C9V1V4_MANES	Manihot esculenta (Cassava) (Jatropha manihot)	gene silencing by RNA-directed DNA methylation [GO:0080188];positive regulation of defense response to oomycetes [GO:1902290];regulation of gene silencing by RNA [GO:0060966]	nucleus [GO:0005634]	nucleus [GO:0005634];ATP hydrolysis activity [GO:0016887];protein homodimerization activity [GO:0042803];gene silencing by RNA-directed DNA methylation [GO:0080188];positive regulation of defense response to oomycetes [GO:1902290];regulation of gene silencing by RNA [GO:0060966]	ATP hydrolysis activity [GO:0016887];protein homodimerization activity [GO:0042803]	IVVPMVDYEFNSAKGK	0.98037	0	14.3523	0	0	0	0	0	14.3523
A0A2C9UIK2	Morc6_S5 domain-containing protein	MANES_14G048300	A0A2C9UIK2_MANES	Manihot esculenta (Cassava) (Jatropha manihot)	positive regulation of defense response [GO:0031349];positive regulation of immune response [GO:0050778];positive regulation of response to biotic stimulus [GO:0002833];positive regulation of response to external stimulus [GO:0032103]		endonuclease activity [GO:0004519];positive regulation of defense response [GO:0031349];positive regulation of immune response [GO:0050778];positive regulation of response to biotic stimulus [GO:0002833];positive regulation of response to external stimulus [GO:0032103]	endonuclease activity [GO:0004519]	SSERSSPSLEDVSDDDACIAR	0.9722	14.2056	0	14.2056	0	0	0	0	0
A0A2C9UUP1	MSP domain-containing protein	MANES_12G082500	A0A2C9UUP1_MANES	Manihot esculenta (Cassava) (Jatropha manihot)	endoplasmic reticulum membrane organization [GO:0090158];endoplasmic reticulum-plasma membrane tethering [GO:0061817]	endoplasmic reticulum membrane [GO:0005789];plasma membrane [GO:0005886]	endoplasmic reticulum membrane [GO:0005789];plasma membrane [GO:0005886];endoplasmic reticulum membrane organization [GO:0090158];endoplasmic reticulum-plasma membrane tethering [GO:0061817]		KVWTLCK	0.96669	15.3699	0	0	15.3699	0	0	0	0
A0A2C9VRC7	Mur_ligase_M domain-containing protein	MANES_06G157100	A0A2C9VRC7_MANES	Manihot esculenta (Cassava) (Jatropha manihot)	embryo development ending in seed dormancy [GO:0009793];folic acid-containing compound biosynthetic process [GO:0009396]	cytoplasm [GO:0005737];cytosol [GO:0005829];mitochondrial matrix [GO:0005759];mitochondrion [GO:0005739]	cytoplasm [GO:0005737];cytosol [GO:0005829];mitochondrial matrix [GO:0005759];mitochondrion [GO:0005739];ATP binding [GO:0005524];dihydrofolate synthase activity [GO:0008841];metal ion binding [GO:0046872];tetrahydrofolylpolyglutamate synthase activity [GO:0004326];embryo development ending in seed dormancy [GO:0009793];folic acid-containing compound biosynthetic process [GO:0009396]	ATP binding [GO:0005524];dihydrofolate synthase activity [GO:0008841];metal ion binding [GO:0046872];tetrahydrofolylpolyglutamate synthase activity [GO:0004326]	AFYADGSRTLSLR	0.5	11.5803	0	0	11.5803	0	0	0	0
A0A2C9VME6	Myb-like domain-containing protein	MANES_07G124500	A0A2C9VME6_MANES	Manihot esculenta (Cassava) (Jatropha manihot)					VMEKQEQMHK	0.95778	0	13.9804	0	0	0	13.9804	0	0
A0A2C9VER9	Myb-like domain-containing protein	MANES_08G092900	A0A2C9VER9_MANES	Manihot esculenta (Cassava) (Jatropha manihot)					EAFDARENDRR	0.96093	0	14.9204	0	0	0	14.9204	0	0
A0A2C9V2R3	Na_H_Exchanger domain-containing protein	MANES_11G149800	A0A2C9V2R3_MANES	Manihot esculenta (Cassava) (Jatropha manihot)	regulation of pH [GO:0006885]	endomembrane system [GO:0012505];integral component of membrane [GO:0016021]	endomembrane system [GO:0012505];integral component of membrane [GO:0016021];solute:proton antiporter activity [GO:0015299];regulation of pH [GO:0006885]	solute:proton antiporter activity [GO:0015299]	PNSELRIMACIHK	0.95971	16.3131	0	0	0	16.3131	0	0	0
A0A251LKJ2	NAB domain-containing protein	MANES_02G210800	A0A251LKJ2_MANES	Manihot esculenta (Cassava) (Jatropha manihot)			actin binding [GO:0003779]	actin binding [GO:0003779]	RVPVLAA	0.95005	0	12.4605	0	0	0	0	0	12.4605
A0A2C9VNG0	NAB domain-containing protein	MANES_07G141800	A0A2C9VNG0_MANES	Manihot esculenta (Cassava) (Jatropha manihot)		vacuolar membrane [GO:0005774]	vacuolar membrane [GO:0005774];actin binding [GO:0003779]	actin binding [GO:0003779]	LVDELRLR	0.96408	0	14.0555	0	0	0	0	14.0555	12.7474
A0A251JIL4	NAB domain-containing protein	MANES_15G031600	A0A251JIL4_MANES	Manihot esculenta (Cassava) (Jatropha manihot)		plasma membrane [GO:0005886]	plasma membrane [GO:0005886];actin filament binding [GO:0051015]	actin filament binding [GO:0051015]	KANDAELER	0.96413	0	14.918	0	0	0	0	0	14.918
A0A2C9WKD0	NAB domain-containing protein	MANES_01G045900	A0A2C9WKD0_MANES	Manihot esculenta (Cassava) (Jatropha manihot)			actin binding [GO:0003779]	actin binding [GO:0003779]	QVESWFQESK	0.98499	12.4125	14.7133	0	12.4125	0	0	0	14.7133
A0A2C9UVN0	NAB domain-containing protein	MANES_12G126100	A0A2C9UVN0_MANES	Manihot esculenta (Cassava) (Jatropha manihot)			actin binding [GO:0003779]	actin binding [GO:0003779]	NLTAEDNSLAESK	1.017	12.6647	0	0	0	12.6647	0	0	0
A0A2C9WDV2	NAB domain-containing protein	MANES_02G144700	A0A2C9WDV2_MANES	Manihot esculenta (Cassava) (Jatropha manihot)			actin binding [GO:0003779]	actin binding [GO:0003779]	AATNAYSWWCASHIR	0.97444	13.9946	0	13.9946	0	0	0	0	0
A0A2C9WMD6	NAB domain-containing protein	MANES_01G204900	A0A2C9WMD6_MANES	Manihot esculenta (Cassava) (Jatropha manihot)		plasma membrane [GO:0005886]	plasma membrane [GO:0005886];actin filament binding [GO:0051015]	actin filament binding [GO:0051015]	KVEITEK	0.94849	14.4775	0	0	14.4775	0	0	0	0
A0A2C9VUD3	NAB domain-containing protein	MANES_05G080300	A0A2C9VUD3_MANES	Manihot esculenta (Cassava) (Jatropha manihot)			actin binding [GO:0003779]	actin binding [GO:0003779]	LKEVCER	0.96871	16.7993	19.7999	0	16.7993	0	19.7999	0	0
A0A2C9W8C8	NAB domain-containing protein	MANES_03G174800	A0A2C9W8C8_MANES	Manihot esculenta (Cassava) (Jatropha manihot)		plasma membrane [GO:0005886]	plasma membrane [GO:0005886];actin filament binding [GO:0051015]	actin filament binding [GO:0051015]	IEQMKER	0.96324	20.4566	20.5565	20.4566	18.2465	0	20.5565	0	18.2665
A0A2C9U3R6	NAC domain-containing protein	MANES_17G016500	A0A2C9U3R6_MANES	Manihot esculenta (Cassava) (Jatropha manihot)	regulation of transcription, DNA-templated [GO:0006355]		DNA binding [GO:0003677];regulation of transcription, DNA-templated [GO:0006355]	DNA binding [GO:0003677]	VEPWELQERCRIGSTPQNEWYFFSHK	1.0192	0	13.6204	0	0	0	13.6204	0	0
A0A199UCA0	NAC domain-containing protein	MANES_S015700	A0A199UCA0_MANES	Manihot esculenta (Cassava) (Jatropha manihot)	regulation of transcription, DNA-templated [GO:0006355]		DNA binding [GO:0003677];regulation of transcription, DNA-templated [GO:0006355]	DNA binding [GO:0003677]	KKTLVFYK	0.96368	0	13.736	0	0	0	0	13.736	0
A0A2C9VUQ0	NAC domain-containing protein (Fragment)	MANES_05G091800	A0A2C9VUQ0_MANES	Manihot esculenta (Cassava) (Jatropha manihot)	regulation of transcription, DNA-templated [GO:0006355]		DNA binding [GO:0003677];regulation of transcription, DNA-templated [GO:0006355]	DNA binding [GO:0003677]	QLQDACYDESLWLEHFTSKMK	0.99903	0	16.3872	0	0	0	0	0	16.3872
A0A0M4FBP0	NAC transcription factors 2	MANES_18G096600	A0A0M4FBP0_MANES	Manihot esculenta (Cassava) (Jatropha manihot)	regulation of transcription, DNA-templated [GO:0006355]	integral component of membrane [GO:0016021]	integral component of membrane [GO:0016021];DNA binding [GO:0003677];regulation of transcription, DNA-templated [GO:0006355]	DNA binding [GO:0003677]	TVTADSSLAPDGGEDK	0.9757	17.2546	0	0	0	17.2546	0	0	0
A0A0M5J8Q6	NAC transcription factors 22	MANES_03G114200	A0A0M5J8Q6_MANES	Manihot esculenta (Cassava) (Jatropha manihot)	regulation of transcription, DNA-templated [GO:0006355]		DNA binding [GO:0003677];regulation of transcription, DNA-templated [GO:0006355]	DNA binding [GO:0003677]	TTQPLEEK	0.96781	0	15.2396	0	0	0	15.2396	0	0
A0A0M5JAB4	NAC transcription factors 35		A0A0M5JAB4_MANES	Manihot esculenta (Cassava) (Jatropha manihot)	regulation of transcription, DNA-templated [GO:0006355]		DNA binding [GO:0003677];regulation of transcription, DNA-templated [GO:0006355]	DNA binding [GO:0003677]	EAKYPNGNRSNR	0.95877	0	16.6756	0	0	0	0	15.3862	16.6756
A0A0M4G3P7	NAC transcription factors 44		A0A0M4G3P7_MANES	Manihot esculenta (Cassava) (Jatropha manihot)	regulation of transcription, DNA-templated [GO:0006355]		DNA binding [GO:0003677];regulation of transcription, DNA-templated [GO:0006355]	DNA binding [GO:0003677]	GFQWLCGFCFKPTNENLVHFYLQRK	1.0246	13.5473	0	13.5473	0	0	0	0	0
A0A0M4FSG8	NAC transcription factors 54	MANES_08G028000	A0A0M4FSG8_MANES	Manihot esculenta (Cassava) (Jatropha manihot)	regulation of transcription, DNA-templated [GO:0006355]		DNA binding [GO:0003677];regulation of transcription, DNA-templated [GO:0006355]	DNA binding [GO:0003677]	QEFSLCRVYKYSK	0.95441	0	14.3467	0	0	0	14.3467	0	0
A0A0M4G3M4	NAC transcription factors 6		A0A0M4G3M4_MANES	Manihot esculenta (Cassava) (Jatropha manihot)			DNA binding [GO:0003677];DNA-binding transcription factor activity [GO:0003700]	DNA binding [GO:0003677];DNA-binding transcription factor activity [GO:0003700]	TNWVMHQYHLGQNEEEKEGELVVSK	1.0206	0	12.8832	0	0	0	0	12.8832	0
A0A0M4FEU9	NAC transcription factors 70		A0A0M4FEU9_MANES	Manihot esculenta (Cassava) (Jatropha manihot)	regulation of transcription, DNA-templated [GO:0006355]		DNA binding [GO:0003677];regulation of transcription, DNA-templated [GO:0006355]	DNA binding [GO:0003677]	FHPTEEELVGYYLQR	0.97872	0	11.1129	0	0	0	11.1129	0	0
A0A0M4FLR6	NAC transcription factors 75	MANES_11G142800	A0A0M4FLR6_MANES	Manihot esculenta (Cassava) (Jatropha manihot)	regulation of transcription, DNA-templated [GO:0006355]		DNA binding [GO:0003677];regulation of transcription, DNA-templated [GO:0006355]	DNA binding [GO:0003677]	LLDAMVK	0.95563	10.2606	0	0	0	10.2606	0	0	0
A0A0M4FL10	NAC transcription factors 89	MANES_17G016600	A0A0M4FL10_MANES	Manihot esculenta (Cassava) (Jatropha manihot)	regulation of transcription, DNA-templated [GO:0006355]		DNA binding [GO:0003677];regulation of transcription, DNA-templated [GO:0006355]	DNA binding [GO:0003677]	QFMLNAR	0.96731	16.1527	0	0	0	16.1527	0	0	0
A0A2C9VLF0	NAD_Gly3P_dh_N domain-containing protein	MANES_07G142700	A0A2C9VLF0_MANES	Manihot esculenta (Cassava) (Jatropha manihot)	glycerol-3-phosphate catabolic process [GO:0046168]	glycerol-3-phosphate dehydrogenase complex [GO:0009331]	glycerol-3-phosphate dehydrogenase complex [GO:0009331];glycerol-3-phosphate dehydrogenase [NAD+] activity [GO:0004367];NAD binding [GO:0051287];glycerol-3-phosphate catabolic process [GO:0046168]	glycerol-3-phosphate dehydrogenase [NAD+] activity [GO:0004367];NAD binding [GO:0051287]	CACHCSWDCGR	1.0159	14.1071	0	0	0	14.1071	0	0	0
A0A251KLU9	NAD(P)-bd_dom domain-containing protein	MANES_06G054100	A0A251KLU9_MANES	Manihot esculenta (Cassava) (Jatropha manihot)	galactose metabolic process [GO:0006012]		UDP-glucose 4-epimerase activity [GO:0003978];galactose metabolic process [GO:0006012]	UDP-glucose 4-epimerase activity [GO:0003978]	VTIVDNLSR	0.9762	0	12.6927	0	0	0	0	12.6927	0
A0A2C9UFV3	NAD(P)H dehydrogenase (quinone) (EC 1.6.5.2)	MANES_15G148800	A0A2C9UFV3_MANES	Manihot esculenta (Cassava) (Jatropha manihot)			FMN binding [GO:0010181];NADH dehydrogenase (quinone) activity [GO:0050136];NADPH dehydrogenase (quinone) activity [GO:0008753]	FMN binding [GO:0010181];NADH dehydrogenase (quinone) activity [GO:0050136];NADPH dehydrogenase (quinone) activity [GO:0008753]	FGSMASQMKAFFDSTDELWMEQK	1.0014	13.3292	0	0	13.3292	0	0	0	0
B1NWF4	NAD(P)H-quinone oxidoreductase subunit K, chloroplastic (EC 7.1.1.-) (NAD(P)H dehydrogenase subunit K) (NADH-plastoquinone oxidoreductase subunit K)	ndhK	NDHK_MANES	Manihot esculenta (Cassava) (Jatropha manihot)	photosynthesis, light reaction [GO:0019684]	chloroplast thylakoid membrane [GO:0009535]	chloroplast thylakoid membrane [GO:0009535];4 iron, 4 sulfur cluster binding [GO:0051539];iron ion binding [GO:0005506];NADH dehydrogenase (ubiquinone) activity [GO:0008137];quinone binding [GO:0048038];photosynthesis, light reaction [GO:0019684]	4 iron, 4 sulfur cluster binding [GO:0051539];iron ion binding [GO:0005506];NADH dehydrogenase (ubiquinone) activity [GO:0008137];quinone binding [GO:0048038]	ISREIYEDR	0.95921	17.5148	0	0	17.1827	17.5148	0	0	0
A0A2C9UEC6	NADPH-protochlorophyllide oxidoreductase (EC 1.3.1.33)	MANES_15G085400	A0A2C9UEC6_MANES	Manihot esculenta (Cassava) (Jatropha manihot)	chlorophyll biosynthetic process [GO:0015995];photosynthesis [GO:0015979]	chloroplast [GO:0009507]	chloroplast [GO:0009507];protochlorophyllide reductase activity [GO:0016630];chlorophyll biosynthetic process [GO:0015995];photosynthesis [GO:0015979]	protochlorophyllide reductase activity [GO:0016630]	WHIIMACRDFLK	0.96741	14.0344	0	0	0	14.0344	0	0	0
A0A199UCZ1	NADPH:adrenodoxin oxidoreductase, mitochondrial (EC 1.18.1.6)	MANES_S011200	A0A199UCZ1_MANES	Manihot esculenta (Cassava) (Jatropha manihot)		mitochondrion [GO:0005739]	mitochondrion [GO:0005739];NADPH-adrenodoxin reductase activity [GO:0015039];oxidoreductase activity [GO:0016491]	NADPH-adrenodoxin reductase activity [GO:0015039];oxidoreductase activity [GO:0016491]	VAVGTGQFEDLDCGMVLK	0.99478	0	12.8986	0	0	0	0	12.8986	0
A0A2C9V2M0	NB-ARC domain-containing protein	MANES_10G028400	A0A2C9V2M0_MANES	Manihot esculenta (Cassava) (Jatropha manihot)			ADP binding [GO:0043531]	ADP binding [GO:0043531]	TWHTQLPEGSFCKLNSLRIQDCK	0.96133	0	13.8713	0	0	0	0	13.8713	0
A0A251L0I0	NB-ARC domain-containing protein	MANES_04G039900	A0A251L0I0_MANES	Manihot esculenta (Cassava) (Jatropha manihot)	defense response [GO:0006952]		ADP binding [GO:0043531];defense response [GO:0006952]	ADP binding [GO:0043531]	KLSAIQRR	0.98081	10.9592	13.7964	10.9592	0	0	0	0	13.7964
A0A2C9URP3	NB-ARC domain-containing protein	MANES_13G133600	A0A2C9URP3_MANES	Manihot esculenta (Cassava) (Jatropha manihot)	defense response [GO:0006952]		ADP binding [GO:0043531];defense response [GO:0006952]	ADP binding [GO:0043531]	LVNLRHLYCEGCSSLTHMPRGLGQLTLLQTLSR	0.96396	12.4052	0	12.4052	0	0	0	0	0
A0A2C9V399	NB-ARC domain-containing protein	MANES_11G156500	A0A2C9V399_MANES	Manihot esculenta (Cassava) (Jatropha manihot)	defense response [GO:0006952]		ADP binding [GO:0043531];defense response [GO:0006952]	ADP binding [GO:0043531]	IPHHQIQK	0.9696	13.861	12.7885	0	0	13.861	0	12.7885	0
A0A2C9ULY5	NB-ARC domain-containing protein	MANES_14G165100	A0A2C9ULY5_MANES	Manihot esculenta (Cassava) (Jatropha manihot)	defense response [GO:0006952]		ADP binding [GO:0043531];defense response [GO:0006952]	ADP binding [GO:0043531]	YQVDKVVEDCELYR	0.96107	15.085	0	15.085	0	0	0	0	0
A0A2C9V5C5	NB-ARC domain-containing protein	MANES_10G114400	A0A2C9V5C5_MANES	Manihot esculenta (Cassava) (Jatropha manihot)	defense response [GO:0006952]		ADP binding [GO:0043531];defense response [GO:0006952]	ADP binding [GO:0043531]	CLKNCALFFEKQEIAR	0.95309	16.166	0	0	0	16.166	0	0	0
A0A2C9V722	NB-ARC domain-containing protein (Fragment)	MANES_09G022900	A0A2C9V722_MANES	Manihot esculenta (Cassava) (Jatropha manihot)	defense response [GO:0006952]		ADP binding [GO:0043531];defense response [GO:0006952]	ADP binding [GO:0043531]	FQYLRMLDLADSK	0.97413	0	15.2293	0	0	0	0	15.2293	0
A0A2C9UVI0	Nicotinate phosphoribosyltransferase (EC 6.3.4.21)	MANES_12G104000	A0A2C9UVI0_MANES	Manihot esculenta (Cassava) (Jatropha manihot)	NAD salvage [GO:0034355]	cytosol [GO:0005829]	cytosol [GO:0005829];nicotinate phosphoribosyltransferase activity [GO:0004516];nicotinate-nucleotide diphosphorylase (carboxylating) activity [GO:0004514];NAD salvage [GO:0034355]	nicotinate-nucleotide diphosphorylase (carboxylating) activity [GO:0004514];nicotinate phosphoribosyltransferase activity [GO:0004516]	EGYPLVDIMTGENEPSPK	0.96322	15.0991	0	15.0991	0	14.7411	0	0	0
A0A2C9V695	NLE domain-containing protein	MANES_10G139000	A0A2C9V695_MANES	Manihot esculenta (Cassava) (Jatropha manihot)	ribosomal large subunit assembly [GO:0000027]	nucleolus [GO:0005730]	nucleolus [GO:0005730];ribosomal large subunit assembly [GO:0000027]		AGELQCWDPQTGK	1.0211	12.3312	0	12.3312	0	0	0	0	0
A0A2C9U5Z7	NmrA domain-containing protein	MANES_17G074600	A0A2C9U5Z7_MANES	Manihot esculenta (Cassava) (Jatropha manihot)	lignan biosynthetic process [GO:0009807]		oxidoreductase activity [GO:0016491];lignan biosynthetic process [GO:0009807]	oxidoreductase activity [GO:0016491]	SKIIHSFK	0.96292	14.2797	0	14.2797	0	0	0	0	0
A0A2C9UYV3	Nodulin-like domain-containing protein	MANES_11G061600	A0A2C9UYV3_MANES	Manihot esculenta (Cassava) (Jatropha manihot)		integral component of membrane [GO:0016021];membrane [GO:0016020]	integral component of membrane [GO:0016021];membrane [GO:0016020]		LQPVYQMLYAGGSFR	0.97812	14.9466	12.4923	14.9466	0	0	12.4923	0	0
A0A2C9UIY1	Nodulin-like domain-containing protein	MANES_14G050600	A0A2C9UIY1_MANES	Manihot esculenta (Cassava) (Jatropha manihot)		integral component of membrane [GO:0016021];membrane [GO:0016020]	integral component of membrane [GO:0016021];membrane [GO:0016020]		FRAFVSNR	0.96554	17.3626	0	16.6608	15.6325	17.3626	0	0	0
A0A2C9V5C9	Non-lysosomal glucosylceramidase (NLGase) (EC 3.2.1.45)	MANES_10G115000	A0A2C9V5C9_MANES	Manihot esculenta (Cassava) (Jatropha manihot)	carbohydrate metabolic process [GO:0005975];glucosylceramide catabolic process [GO:0006680]	membrane [GO:0016020]	membrane [GO:0016020];glucosylceramidase activity [GO:0004348];carbohydrate metabolic process [GO:0005975];glucosylceramide catabolic process [GO:0006680]	glucosylceramidase activity [GO:0004348]	GFGYSFQTPEGWNTDGQYR	1.0615	14.9269	0	0	0	14.9269	0	0	0
A0A2C9VA72	Non-specific lipid-transfer protein	MANES_09G117300	A0A2C9VA72_MANES	Manihot esculenta (Cassava) (Jatropha manihot)	lipid transport [GO:0006869]		lipid binding [GO:0008289];lipid transport [GO:0006869]	lipid binding [GO:0008289]	GIKQPTADALPR	0.94872	0	10.2394	0	0	0	10.2394	0	0
A0A2C9WPA4	Non-specific serine/threonine protein kinase (EC 2.7.11.1)	MANES_01G261000	A0A2C9WPA4_MANES	Manihot esculenta (Cassava) (Jatropha manihot)	signal transduction [GO:0007165]	cytoplasm [GO:0005737]	cytoplasm [GO:0005737];ATP binding [GO:0005524];protein serine kinase activity [GO:0106310];protein serine/threonine kinase activity [GO:0004674];protein serine/threonine/tyrosine kinase activity [GO:0004712];signal transduction [GO:0007165]	ATP binding [GO:0005524];protein serine/threonine/tyrosine kinase activity [GO:0004712];protein serine/threonine kinase activity [GO:0004674];protein serine kinase activity [GO:0106310]	LIPEHARKEDC	0.96038	0	15.0232	0	0	0	15.0232	0	0
A0A2C9U6B3	Non-specific serine/threonine protein kinase (EC 2.7.11.1)	MANES_17G057200	A0A2C9U6B3_MANES	Manihot esculenta (Cassava) (Jatropha manihot)	signal transduction [GO:0007165]	integral component of membrane [GO:0016021]	integral component of membrane [GO:0016021];ATP binding [GO:0005524];protein serine kinase activity [GO:0106310];protein serine/threonine kinase activity [GO:0004674];protein serine/threonine/tyrosine kinase activity [GO:0004712];signal transduction [GO:0007165]	ATP binding [GO:0005524];protein serine/threonine/tyrosine kinase activity [GO:0004712];protein serine/threonine kinase activity [GO:0004674];protein serine kinase activity [GO:0106310]	RITSLPR	0.96647	0	15.0699	0	0	0	0	15.0699	0
A0A2C9VLR9	Non-specific serine/threonine protein kinase (EC 2.7.11.1)	MANES_06G011500	A0A2C9VLR9_MANES	Manihot esculenta (Cassava) (Jatropha manihot)	recognition of pollen [GO:0048544]	integral component of membrane [GO:0016021];plasma membrane [GO:0005886]	integral component of membrane [GO:0016021];plasma membrane [GO:0005886];ATP binding [GO:0005524];protein serine kinase activity [GO:0106310];protein serine/threonine kinase activity [GO:0004674];protein serine/threonine/tyrosine kinase activity [GO:0004712];recognition of pollen [GO:0048544]	ATP binding [GO:0005524];protein serine/threonine/tyrosine kinase activity [GO:0004712];protein serine/threonine kinase activity [GO:0004674];protein serine kinase activity [GO:0106310]	LLGCCIQGEEPMLVYEYMPNKSLDSFLFDETR	1.0168	0	16.2867	0	0	0	0	0	16.2867
A0A2C9UKE1	Non-specific serine/threonine protein kinase (EC 2.7.11.1)	MANES_14G100300	A0A2C9UKE1_MANES	Manihot esculenta (Cassava) (Jatropha manihot)	mRNA cis splicing, via spliceosome [GO:0045292];peptidyl-serine phosphorylation [GO:0018105];peptidyl-threonine phosphorylation [GO:0018107]		ATP binding [GO:0005524];protein serine kinase activity [GO:0106310];protein serine/threonine kinase activity [GO:0004674];protein serine/threonine/tyrosine kinase activity [GO:0004712];mRNA cis splicing, via spliceosome [GO:0045292];peptidyl-serine phosphorylation [GO:0018105];peptidyl-threonine phosphorylation [GO:0018107]	ATP binding [GO:0005524];protein serine/threonine/tyrosine kinase activity [GO:0004712];protein serine/threonine kinase activity [GO:0004674];protein serine kinase activity [GO:0106310]	HCVRFLSSFK	0.97637	11.2671	0	0	11.2671	0	0	0	0
A0A2C9UH07	Non-specific serine/threonine protein kinase (EC 2.7.11.1)	MANES_15G145800	A0A2C9UH07_MANES	Manihot esculenta (Cassava) (Jatropha manihot)	nuclear-transcribed mRNA catabolic process, nonsense-mediated decay [GO:0000184]	nucleus [GO:0005634]	nucleus [GO:0005634];ATP binding [GO:0005524];protein serine kinase activity [GO:0106310];protein serine/threonine kinase activity [GO:0004674];protein serine/threonine/tyrosine kinase activity [GO:0004712];nuclear-transcribed mRNA catabolic process, nonsense-mediated decay [GO:0000184]	ATP binding [GO:0005524];protein serine/threonine/tyrosine kinase activity [GO:0004712];protein serine/threonine kinase activity [GO:0004674];protein serine kinase activity [GO:0106310]	GEATRIAENATLSQSEKNK	1	12.2494	12.6052	0	12.2494	0	0	11.8101	12.6052
A0A2C9UPX3	Non-specific serine/threonine protein kinase (EC 2.7.11.1)	MANES_13G073600	A0A2C9UPX3_MANES	Manihot esculenta (Cassava) (Jatropha manihot)	recognition of pollen [GO:0048544]	integral component of membrane [GO:0016021];plasma membrane [GO:0005886]	integral component of membrane [GO:0016021];plasma membrane [GO:0005886];ATP binding [GO:0005524];protein serine kinase activity [GO:0106310];protein serine/threonine kinase activity [GO:0004674];protein serine/threonine/tyrosine kinase activity [GO:0004712];recognition of pollen [GO:0048544]	ATP binding [GO:0005524];protein serine/threonine/tyrosine kinase activity [GO:0004712];protein serine/threonine kinase activity [GO:0004674];protein serine kinase activity [GO:0106310]	HEISTMWTTSLGGG	0.9744	13.9382	15.9657	0	13.9382	0	15.9657	0	0
A0A2C9UAT9	Non-specific serine/threonine protein kinase (EC 2.7.11.1)	MANES_16G108000	A0A2C9UAT9_MANES	Manihot esculenta (Cassava) (Jatropha manihot)	autophagy of peroxisome [GO:0030242];late endosome to vacuole transport [GO:0045324];macroautophagy [GO:0016236];phosphatidylinositol-mediated signaling [GO:0048015];pollen development [GO:0009555];pollen germination [GO:0009846];protein phosphorylation [GO:0006468];protein targeting to vacuole [GO:0006623]	endosome membrane [GO:0010008];late endosome [GO:0005770];nucleus-vacuole junction [GO:0071561];phosphatidylinositol 3-kinase complex, class III, type I [GO:0034271];phosphatidylinositol 3-kinase complex, class III, type II [GO:0034272]	endosome membrane [GO:0010008];late endosome [GO:0005770];nucleus-vacuole junction [GO:0071561];phosphatidylinositol 3-kinase complex, class III, type I [GO:0034271];phosphatidylinositol 3-kinase complex, class III, type II [GO:0034272];ATP binding [GO:0005524];protein serine/threonine kinase activity [GO:0004674];autophagy of peroxisome [GO:0030242];late endosome to vacuole transport [GO:0045324…	ATP binding [GO:0005524];protein serine/threonine kinase activity [GO:0004674]	GQYDPSQHLEK	1.0459	14.2772	13.0345	14.2772	0	10.4103	13.0345	0	0
A0A2C9W884	Non-specific serine/threonine protein kinase (EC 2.7.11.1)	MANES_03G170300	A0A2C9W884_MANES	Manihot esculenta (Cassava) (Jatropha manihot)	intracellular signal transduction [GO:0035556];protein phosphorylation [GO:0006468]		ATP binding [GO:0005524];protein serine kinase activity [GO:0106310];protein serine/threonine kinase activity [GO:0004674];protein serine/threonine/tyrosine kinase activity [GO:0004712];intracellular signal transduction [GO:0035556];protein phosphorylation [GO:0006468]	ATP binding [GO:0005524];protein serine/threonine/tyrosine kinase activity [GO:0004712];protein serine/threonine kinase activity [GO:0004674];protein serine kinase activity [GO:0106310]	EYQMPSPISK	0.95998	15.4005	12.7174	0	15.4005	0	12.7174	0	0
A0A2C9W0D7	Non-specific serine/threonine protein kinase (EC 2.7.11.1)	MANES_04G069900	A0A2C9W0D7_MANES	Manihot esculenta (Cassava) (Jatropha manihot)	DNA damage checkpoint signaling [GO:0000077];DNA repair [GO:0006281];telomere maintenance [GO:0000723]	nucleus [GO:0005634]	nucleus [GO:0005634];ATP binding [GO:0005524];protein serine kinase activity [GO:0106310];protein serine/threonine kinase activity [GO:0004674];protein serine/threonine/tyrosine kinase activity [GO:0004712];DNA damage checkpoint signaling [GO:0000077];DNA repair [GO:0006281];telomere maintenance [GO:0000723]	ATP binding [GO:0005524];protein serine/threonine/tyrosine kinase activity [GO:0004712];protein serine/threonine kinase activity [GO:0004674];protein serine kinase activity [GO:0106310]	GFSCQRFK	0.97674	15.6322	12.0547	0	15.6322	0	0	12.0547	0
A0A2C9U7Y6	Non-specific serine/threonine protein kinase (EC 2.7.11.1) (Fragment)	MANES_16G018400	A0A2C9U7Y6_MANES	Manihot esculenta (Cassava) (Jatropha manihot)	recognition of pollen [GO:0048544]	integral component of membrane [GO:0016021]	integral component of membrane [GO:0016021];ATP binding [GO:0005524];protein serine kinase activity [GO:0106310];protein serine/threonine kinase activity [GO:0004674];protein serine/threonine/tyrosine kinase activity [GO:0004712];recognition of pollen [GO:0048544]	ATP binding [GO:0005524];protein serine/threonine/tyrosine kinase activity [GO:0004712];protein serine/threonine kinase activity [GO:0004674];protein serine kinase activity [GO:0106310]	SFRNWVLMRDGSGGCVR	0.96566	13.494	0	13.494	0	0	0	0	0
A0A2C9VSF7	Nop domain-containing protein	MANES_06G117900	A0A2C9VSF7_MANES	Manihot esculenta (Cassava) (Jatropha manihot)	ribosome biogenesis [GO:0042254]	box C/D RNP complex [GO:0031428];nucleolus [GO:0005730];small-subunit processome [GO:0032040]	box C/D RNP complex [GO:0031428];nucleolus [GO:0005730];small-subunit processome [GO:0032040];snoRNA binding [GO:0030515];ribosome biogenesis [GO:0042254]	snoRNA binding [GO:0030515]	DLKPGDLEK	0.96019	14.5155	0	0	0	14.5155	0	0	0
A0A2C9VHR1	Nuclear proteasome inhibitor UBLCP1 (EC 3.1.3.16)	MANES_07G021300	A0A2C9VHR1_MANES	Manihot esculenta (Cassava) (Jatropha manihot)		nucleus [GO:0005634]	nucleus [GO:0005634];protein serine phosphatase activity [GO:0106306];protein threonine phosphatase activity [GO:0106307]	protein serine phosphatase activity [GO:0106306];protein threonine phosphatase activity [GO:0106307]	WSGKEYTVR	0.95605	0	13.757	0	0	0	0	0	13.757
A0A2C9U619	Nucleoporin_N domain-containing protein	MANES_17G083900	A0A2C9U619_MANES	Manihot esculenta (Cassava) (Jatropha manihot)	protein import into nucleus [GO:0006606];protein localization to nuclear inner membrane [GO:0036228];RNA export from nucleus [GO:0006405];transcription-dependent tethering of RNA polymerase II gene DNA at nuclear periphery [GO:0000972]	nuclear pore inner ring [GO:0044611]	nuclear pore inner ring [GO:0044611];structural constituent of nuclear pore [GO:0017056];protein import into nucleus [GO:0006606];protein localization to nuclear inner membrane [GO:0036228];RNA export from nucleus [GO:0006405];transcription-dependent tethering of RNA polymerase II gene DNA at nuclear periphery [GO:0000972]	structural constituent of nuclear pore [GO:0017056]	LFEANSPR	0.96966	0	19.7999	0	0	0	19.7999	0	0
A0A251LNC1	Nudix hydrolase domain-containing protein	MANES_01G043400	A0A251LNC1_MANES	Manihot esculenta (Cassava) (Jatropha manihot)					EELGSIINDCGVVR	0.97816	0	11.2793	0	0	0	0	0	11.2793
A0A2C9WGW8	O-fucosyltransferase family protein	MANES_02G195300	A0A2C9WGW8_MANES	Manihot esculenta (Cassava) (Jatropha manihot)	fucose metabolic process [GO:0006004]	integral component of membrane [GO:0016021]	integral component of membrane [GO:0016021];transferase activity [GO:0016740];fucose metabolic process [GO:0006004]	transferase activity [GO:0016740]	LRCLSNFQALRFSEPIR	0.9742	0	13.8894	0	0	0	0	0	13.8894
A0A2C9UYI6	O-fucosyltransferase family protein	MANES_11G011700	A0A2C9UYI6_MANES	Manihot esculenta (Cassava) (Jatropha manihot)	fucose metabolic process [GO:0006004]		peptide-O-fucosyltransferase activity [GO:0046922];fucose metabolic process [GO:0006004]	peptide-O-fucosyltransferase activity [GO:0046922]	RHGFLKFCNVK	0.96094	0	15.5253	0	0	0	15.5253	15.3233	0
A0A2C9UIP1	O-fucosyltransferase family protein	MANES_14G053500	A0A2C9UIP1_MANES	Manihot esculenta (Cassava) (Jatropha manihot)	fucose metabolic process [GO:0006004]	cytoplasm [GO:0005737];integral component of membrane [GO:0016021]	cytoplasm [GO:0005737];integral component of membrane [GO:0016021];transferase activity [GO:0016740];fucose metabolic process [GO:0006004]	transferase activity [GO:0016740]	AYVGHWK	0.95503	13.1249	0	0	13.1249	0	0	0	0
A0A2C9WFI8	O-fucosyltransferase family protein	MANES_02G149400	A0A2C9WFI8_MANES	Manihot esculenta (Cassava) (Jatropha manihot)	fucose metabolic process [GO:0006004]	cytoplasm [GO:0005737]	cytoplasm [GO:0005737];transferase activity [GO:0016740];fucose metabolic process [GO:0006004]	transferase activity [GO:0016740]	GPISGTK	0.95435	13.371	0	0	13.371	0	0	0	0
A0A2C9W2D3	Occludin_ELL domain-containing protein	MANES_04G137600	A0A2C9W2D3_MANES	Manihot esculenta (Cassava) (Jatropha manihot)					FIFSDHDAIQER	0.95675	0	16.4903	0	0	0	16.4903	0	0
A0A2C9VLJ8	p-aminobenzoic acid synthase (EC 2.6.1.85) (Para-aminobenzoate synthase)	MANES_07G101300	A0A2C9VLJ8_MANES	Manihot esculenta (Cassava) (Jatropha manihot)	folic acid biosynthetic process [GO:0046656];para-aminobenzoic acid biosynthetic process [GO:0008153];tetrahydrofolate biosynthetic process [GO:0046654]	cytoplasm [GO:0005737]	cytoplasm [GO:0005737];4-amino-4-deoxychorismate synthase activity [GO:0046820];folic acid biosynthetic process [GO:0046656];para-aminobenzoic acid biosynthetic process [GO:0008153];tetrahydrofolate biosynthetic process [GO:0046654]	4-amino-4-deoxychorismate synthase activity [GO:0046820]	LAAQLGGAR	0.96271	0	14.1305	0	0	0	0	14.1305	0
A0A2C9VNV5	PA domain-containing protein	MANES_06G032400	A0A2C9VNV5_MANES	Manihot esculenta (Cassava) (Jatropha manihot)		integral component of membrane [GO:0016021]	integral component of membrane [GO:0016021];aspartic-type endopeptidase activity [GO:0004190]	aspartic-type endopeptidase activity [GO:0004190]	PADSSNA	0.95302	13.5441	0	13.5441	0	0	0	0	0
A0A2C9WBS5	PALP domain-containing protein	MANES_02G023000	A0A2C9WBS5_MANES	Manihot esculenta (Cassava) (Jatropha manihot)	D-serine biosynthetic process [GO:0070179];L-serine metabolic process [GO:0006563];pyruvate biosynthetic process [GO:0042866]		ATP binding [GO:0005524];D-serine ammonia-lyase activity [GO:0008721];L-serine ammonia-lyase activity [GO:0003941];magnesium ion binding [GO:0000287];pyridoxal phosphate binding [GO:0030170];serine racemase activity [GO:0030378];threonine racemase activity [GO:0018114];D-serine biosynthetic process [GO:0070179];L-serine metabolic process [GO:0006563];pyruvate biosynthetic process [GO:0042866]	ATP binding [GO:0005524];D-serine ammonia-lyase activity [GO:0008721];L-serine ammonia-lyase activity [GO:0003941];magnesium ion binding [GO:0000287];pyridoxal phosphate binding [GO:0030170];serine racemase activity [GO:0030378];threonine racemase activity [GO:0018114]	MEMNNHISTEK	0.9992	0	11.5501	0	0	0	0	0	11.5501
A0A251LSE0	PAPA-1 domain-containing protein	MANES_03G204100	A0A251LSE0_MANES	Manihot esculenta (Cassava) (Jatropha manihot)	chromatin remodeling [GO:0006338]	Ino80 complex [GO:0031011]	Ino80 complex [GO:0031011];chromatin remodeling [GO:0006338]		AAREAEAEAIR	0.95889	15.9124	0	0	15.9124	0	0	0	0
A0A2C9UPB8	PB1 domain-containing protein	MANES_13G024300	A0A2C9UPB8_MANES	Manihot esculenta (Cassava) (Jatropha manihot)					QPSSTATTIK	0.98182	14.0626	0	0	0	14.0626	0	0	0
A0A2C9VGL7	PCRF domain-containing protein	MANES_08G111800	A0A2C9VGL7_MANES	Manihot esculenta (Cassava) (Jatropha manihot)	translational termination [GO:0006415]		translational termination [GO:0006415]		IVASNWTILDESESDWK	1	12.6401	13.3022	0	12.6401	0	0	13.3022	0
A0A2C9VQ31	Pectate lyase (EC 4.2.2.2)	MANES_06G113200	A0A2C9VQ31_MANES	Manihot esculenta (Cassava) (Jatropha manihot)	pectin catabolic process [GO:0045490]		metal ion binding [GO:0046872];pectate lyase activity [GO:0030570];pectin catabolic process [GO:0045490]	metal ion binding [GO:0046872];pectate lyase activity [GO:0030570]	SEGDLLVNGAFFTASGAGASSSYAKASSLSAR	0.94898	12.566	0	12.566	0	0	0	0	0
A0A2C9VZW5	Pectate lyase (EC 4.2.2.2)	MANES_05G188400	A0A2C9VZW5_MANES	Manihot esculenta (Cassava) (Jatropha manihot)	pectin catabolic process [GO:0045490]		metal ion binding [GO:0046872];pectate lyase activity [GO:0030570];pectin catabolic process [GO:0045490]	metal ion binding [GO:0046872];pectate lyase activity [GO:0030570]	NPIDSCWRQNRNWR	1.018	14.1789	0	0	14.1789	0	0	0	0
A0A2C9VLS3	Pectate lyase (EC 4.2.2.2)	MANES_07G107700	A0A2C9VLS3_MANES	Manihot esculenta (Cassava) (Jatropha manihot)	pectin catabolic process [GO:0045490]		metal ion binding [GO:0046872];pectate lyase activity [GO:0030570];pectin catabolic process [GO:0045490]	metal ion binding [GO:0046872];pectate lyase activity [GO:0030570]	TFEYYTEKAADK	0.96402	14.5175	0	14.5175	0	0	0	0	0
A0A2C9U9V8	Pectate_lyase_3 domain-containing protein	MANES_16G050800	A0A2C9U9V8_MANES	Manihot esculenta (Cassava) (Jatropha manihot)			polygalacturonase activity [GO:0004650]	polygalacturonase activity [GO:0004650]	NNVQGMNIR	0.96232	0	15.4365	0	0	0	15.4365	14.3916	0
A0A2C9U4F4	Pectin acetylesterase (EC 3.1.1.-)	MANES_17G001900	A0A2C9U4F4_MANES	Manihot esculenta (Cassava) (Jatropha manihot)	cell wall organization [GO:0071555]	extracellular region [GO:0005576]	extracellular region [GO:0005576];hydrolase activity [GO:0016787];cell wall organization [GO:0071555]	hydrolase activity [GO:0016787]	GMKNAQNAILSGCSAGGLAAILHCDRFK	0.38462	0	13.5682	0	0	0	0	13.5682	0
A0A2C9VSE1	Pectin acetylesterase (EC 3.1.1.-)	MANES_06G148800	A0A2C9VSE1_MANES	Manihot esculenta (Cassava) (Jatropha manihot)	cell wall organization [GO:0071555]	extracellular region [GO:0005576]	extracellular region [GO:0005576];pectin acetylesterase activity [GO:0052793];cell wall organization [GO:0071555]	pectin acetylesterase activity [GO:0052793]	GFGAGAR	0.9526	0	13.7074	0	0	0	0	13.7074	0
A0A2C9UBU9	Pectinesterase (EC 3.1.1.11)	MANES_16G089100	A0A2C9UBU9_MANES	Manihot esculenta (Cassava) (Jatropha manihot)	cell wall modification [GO:0042545];pectin catabolic process [GO:0045490]		aspartyl esterase activity [GO:0045330];pectinesterase activity [GO:0030599];pectinesterase inhibitor activity [GO:0046910];cell wall modification [GO:0042545];pectin catabolic process [GO:0045490]	aspartyl esterase activity [GO:0045330];pectinesterase activity [GO:0030599];pectinesterase inhibitor activity [GO:0046910]	SDSDLSVFFR	0.95447	0	8.91913	0	0	0	0	0	8.91913
A0A2C9WPN3	Pectinesterase (EC 3.1.1.11)	MANES_01G229500	A0A2C9WPN3_MANES	Manihot esculenta (Cassava) (Jatropha manihot)	cell wall modification [GO:0042545];pectin catabolic process [GO:0045490]		aspartyl esterase activity [GO:0045330];carboxylic ester hydrolase activity [GO:0052689];pectinesterase activity [GO:0030599];cell wall modification [GO:0042545];pectin catabolic process [GO:0045490]	aspartyl esterase activity [GO:0045330];carboxylic ester hydrolase activity [GO:0052689];pectinesterase activity [GO:0030599]	KQQPQDSNGFVFK	0.9806	0	13.0112	0	0	0	0	0	13.0112
A0A199U8U7	Pectinesterase (EC 3.1.1.11)	MANES_S112800	A0A199U8U7_MANES	Manihot esculenta (Cassava) (Jatropha manihot)	cell wall modification [GO:0042545];pectin catabolic process [GO:0045490]		aspartyl esterase activity [GO:0045330];carboxylic ester hydrolase activity [GO:0052689];pectinesterase activity [GO:0030599];cell wall modification [GO:0042545];pectin catabolic process [GO:0045490]	aspartyl esterase activity [GO:0045330];carboxylic ester hydrolase activity [GO:0052689];pectinesterase activity [GO:0030599]	PFITLLGDPK	0.95969	0	13.154	0	0	0	13.154	0	0
A0A2C9WN28	Pectinesterase (EC 3.1.1.11)	MANES_01G221700	A0A2C9WN28_MANES	Manihot esculenta (Cassava) (Jatropha manihot)	cell wall modification [GO:0042545];pectin catabolic process [GO:0045490]		aspartyl esterase activity [GO:0045330];pectinesterase activity [GO:0030599];pectinesterase inhibitor activity [GO:0046910];cell wall modification [GO:0042545];pectin catabolic process [GO:0045490]	aspartyl esterase activity [GO:0045330];pectinesterase activity [GO:0030599];pectinesterase inhibitor activity [GO:0046910]	GITFENSAGPSK	0.3125	0	14.2783	0	0	0	14.2783	0	0
A0A251L789	Pectinesterase (EC 3.1.1.11)	MANES_03G044200	A0A251L789_MANES	Manihot esculenta (Cassava) (Jatropha manihot)	cell wall modification [GO:0042545];pectin catabolic process [GO:0045490]	integral component of membrane [GO:0016021]	integral component of membrane [GO:0016021];aspartyl esterase activity [GO:0045330];pectinesterase activity [GO:0030599];pectinesterase inhibitor activity [GO:0046910];cell wall modification [GO:0042545];pectin catabolic process [GO:0045490]	aspartyl esterase activity [GO:0045330];pectinesterase activity [GO:0030599];pectinesterase inhibitor activity [GO:0046910]	MAIIFKNSSSPSKDSTR	0.97422	0	14.5476	0	0	0	0	0	14.5476
A0A2C9VJ38	Pectinesterase (EC 3.1.1.11)	MANES_07G013400	A0A2C9VJ38_MANES	Manihot esculenta (Cassava) (Jatropha manihot)	cell wall modification [GO:0042545];pectin catabolic process [GO:0045490]	integral component of membrane [GO:0016021]	integral component of membrane [GO:0016021];aspartyl esterase activity [GO:0045330];pectinesterase activity [GO:0030599];pectinesterase inhibitor activity [GO:0046910];cell wall modification [GO:0042545];pectin catabolic process [GO:0045490]	aspartyl esterase activity [GO:0045330];pectinesterase activity [GO:0030599];pectinesterase inhibitor activity [GO:0046910]	ATIVAASDAVK	1.0186	0	14.7406	0	0	0	14.7406	14.3985	0
A0A2C9W9W6	Pectinesterase (EC 3.1.1.11)	MANES_02G011700	A0A2C9W9W6_MANES	Manihot esculenta (Cassava) (Jatropha manihot)	cell wall modification [GO:0042545];pectin catabolic process [GO:0045490]		aspartyl esterase activity [GO:0045330];pectinesterase activity [GO:0030599];pectinesterase inhibitor activity [GO:0046910];cell wall modification [GO:0042545];pectin catabolic process [GO:0045490]	aspartyl esterase activity [GO:0045330];pectinesterase activity [GO:0030599];pectinesterase inhibitor activity [GO:0046910]	CRINGHQDTLYAHSFRQFYR	0.97488	13.8736	0	0	13.8736	0	0	0	0
A0A2C9W4S3	Pectinesterase (EC 3.1.1.11)	MANES_03G054300	A0A2C9W4S3_MANES	Manihot esculenta (Cassava) (Jatropha manihot)	cell wall modification [GO:0042545];pectin catabolic process [GO:0045490]	integral component of membrane [GO:0016021]	integral component of membrane [GO:0016021];aspartyl esterase activity [GO:0045330];pectinesterase activity [GO:0030599];pectinesterase inhibitor activity [GO:0046910];cell wall modification [GO:0042545];pectin catabolic process [GO:0045490]	aspartyl esterase activity [GO:0045330];pectinesterase activity [GO:0030599];pectinesterase inhibitor activity [GO:0046910]	SFIDGWTTFR	0.98356	15.4272	11.2653	0	15.4272	0	0	0	11.2653
A0A2C9V3F4	Peptidase_M28 domain-containing protein	MANES_10G046400	A0A2C9V3F4_MANES	Manihot esculenta (Cassava) (Jatropha manihot)	proteolysis [GO:0006508]	integral component of membrane [GO:0016021]	integral component of membrane [GO:0016021];metalloexopeptidase activity [GO:0008235];proteolysis [GO:0006508]	metalloexopeptidase activity [GO:0008235]	GISQWAHGFK	0.98118	0	16.7315	0	0	0	16.7315	0	0
A0A2C9U730	Peptide deformylase (EC 3.5.1.88)	MANES_17G113300	A0A2C9U730_MANES	Manihot esculenta (Cassava) (Jatropha manihot)	peptidyl-methionine modification [GO:0018206];translation [GO:0006412]	chloroplast [GO:0009507];mitochondrion [GO:0005739]	chloroplast [GO:0009507];mitochondrion [GO:0005739];metal ion binding [GO:0046872];peptide deformylase activity [GO:0042586];peptidyl-methionine modification [GO:0018206];translation [GO:0006412]	metal ion binding [GO:0046872];peptide deformylase activity [GO:0042586]	TSIFCFK	0.95598	13.4742	0	0	13.4742	0	0	0	0
A0A251KDI2	Peptidyl-prolyl cis-trans isomerase (PPIase) (EC 5.2.1.8)	MANES_08G137600	A0A251KDI2_MANES	Manihot esculenta (Cassava) (Jatropha manihot)	protein folding [GO:0006457];protein peptidyl-prolyl isomerization [GO:0000413]	cytoplasm [GO:0005737]	cytoplasm [GO:0005737];cyclosporin A binding [GO:0016018];peptidyl-prolyl cis-trans isomerase activity [GO:0003755];protein folding [GO:0006457];protein peptidyl-prolyl isomerization [GO:0000413]	cyclosporin A binding [GO:0016018];peptidyl-prolyl cis-trans isomerase activity [GO:0003755]	GNGTGGESIYGMKFADENFK	0.9806	0	15.8477	0	0	0	15.8477	0	0
A0A2C9VWB9	Peptidyl-prolyl cis-trans isomerase (PPIase) (EC 5.2.1.8)	MANES_05G146600	A0A2C9VWB9_MANES	Manihot esculenta (Cassava) (Jatropha manihot)	protein folding [GO:0006457];protein peptidyl-prolyl isomerization [GO:0000413]	cytoplasm [GO:0005737]	cytoplasm [GO:0005737];cyclosporin A binding [GO:0016018];peptidyl-prolyl cis-trans isomerase activity [GO:0003755];protein folding [GO:0006457];protein peptidyl-prolyl isomerization [GO:0000413]	cyclosporin A binding [GO:0016018];peptidyl-prolyl cis-trans isomerase activity [GO:0003755]	FADENFIK	0.96703	14.4355	0	14.4355	0	0	0	0	0
A0A251J9E4	Peptidylprolyl isomerase (EC 5.2.1.8)	MANES_14G033300	A0A251J9E4_MANES	Manihot esculenta (Cassava) (Jatropha manihot)	nucleosome assembly [GO:0006334]	nucleolus [GO:0005730]	nucleolus [GO:0005730];histone binding [GO:0042393];peptidyl-prolyl cis-trans isomerase activity [GO:0003755];nucleosome assembly [GO:0006334]	histone binding [GO:0042393];peptidyl-prolyl cis-trans isomerase activity [GO:0003755]	SILQCSVGHK	0.98228	0	14.1493	0	0	0	13.7521	0	14.1493
A0A2C9VFG6	Peptidylprolyl isomerase (EC 5.2.1.8)	MANES_08G063600	A0A2C9VFG6_MANES	Manihot esculenta (Cassava) (Jatropha manihot)	chaperone-mediated protein folding [GO:0061077];protein peptidyl-prolyl isomerization [GO:0000413]	cytoplasm [GO:0005737]	cytoplasm [GO:0005737];peptidyl-prolyl cis-trans isomerase activity [GO:0003755];chaperone-mediated protein folding [GO:0061077];protein peptidyl-prolyl isomerization [GO:0000413]	peptidyl-prolyl cis-trans isomerase activity [GO:0003755]	GLDDGVATMKKGER	0.96147	0	15.6265	0	0	0	0	15.6265	0
A0A2C9VVN0	Peptidylprolyl isomerase (EC 5.2.1.8)	PPIase MANES_05G125700	A0A2C9VVN0_MANES	Manihot esculenta (Cassava) (Jatropha manihot)			peptidyl-prolyl cis-trans isomerase activity [GO:0003755]	peptidyl-prolyl cis-trans isomerase activity [GO:0003755]	VGAPPGK	0.98217	10.1422	0	0	10.1422	0	0	0	0
A0A2C9UTG8	Peptidylprolyl isomerase (EC 5.2.1.8)	MANES_12G050700	A0A2C9UTG8_MANES	Manihot esculenta (Cassava) (Jatropha manihot)	chaperone-mediated protein folding [GO:0061077];protein peptidyl-prolyl isomerization [GO:0000413]	cytoplasm [GO:0005737]	cytoplasm [GO:0005737];peptidyl-prolyl cis-trans isomerase activity [GO:0003755];chaperone-mediated protein folding [GO:0061077];protein peptidyl-prolyl isomerization [GO:0000413]	peptidyl-prolyl cis-trans isomerase activity [GO:0003755]	KGHDSEDDLFEFK	0.97806	13.094	0	0	0	13.094	0	0	0
A0A2C9ULD4	Peroxidase (EC 1.11.1.7)	MANES_14G132500	A0A2C9ULD4_MANES	Manihot esculenta (Cassava) (Jatropha manihot)	hydrogen peroxide catabolic process [GO:0042744];response to oxidative stress [GO:0006979]	extracellular region [GO:0005576];plant-type cell wall [GO:0009505]	extracellular region [GO:0005576];plant-type cell wall [GO:0009505];heme binding [GO:0020037];metal ion binding [GO:0046872];peroxidase activity [GO:0004601];hydrogen peroxide catabolic process [GO:0042744];response to oxidative stress [GO:0006979]	heme binding [GO:0020037];metal ion binding [GO:0046872];peroxidase activity [GO:0004601]	MSSIEVKTGSDGEIRQICSK	0.97629	0	14.1272	0	0	0	0	14.1272	0
A0A2C9UEX5	Peroxidase (EC 1.11.1.7)	MANES_15G104300	A0A2C9UEX5_MANES	Manihot esculenta (Cassava) (Jatropha manihot)	hydrogen peroxide catabolic process [GO:0042744];response to oxidative stress [GO:0006979]	extracellular region [GO:0005576]	extracellular region [GO:0005576];heme binding [GO:0020037];metal ion binding [GO:0046872];peroxidase activity [GO:0004601];hydrogen peroxide catabolic process [GO:0042744];response to oxidative stress [GO:0006979]	heme binding [GO:0020037];metal ion binding [GO:0046872];peroxidase activity [GO:0004601]	EALGNNNSAR	0.96044	0	14.7354	0	0	0	0	14.7354	0
A0A2C9V2T5	Peroxidase (EC 1.11.1.7)	MANES_11G126600	A0A2C9V2T5_MANES	Manihot esculenta (Cassava) (Jatropha manihot)	hydrogen peroxide catabolic process [GO:0042744];response to oxidative stress [GO:0006979]	extracellular region [GO:0005576];plant-type cell wall [GO:0009505]	extracellular region [GO:0005576];plant-type cell wall [GO:0009505];heme binding [GO:0020037];metal ion binding [GO:0046872];peroxidase activity [GO:0004601];hydrogen peroxide catabolic process [GO:0042744];response to oxidative stress [GO:0006979]	heme binding [GO:0020037];metal ion binding [GO:0046872];peroxidase activity [GO:0004601]	KLCPPRTK	0.96932	14.6969	0	14.6969	0	0	0	0	0
A0A2C9V0X3	PGG domain-containing protein	MANES_11G126500	A0A2C9V0X3_MANES	Manihot esculenta (Cassava) (Jatropha manihot)		integral component of membrane [GO:0016021]	integral component of membrane [GO:0016021]		ELQWFKEVEK	0.96964	13.1849	0	13.1849	0	0	0	0	0
A0A2C9U107	PH domain-containing protein	MANES_18G073400	A0A2C9U107_MANES	Manihot esculenta (Cassava) (Jatropha manihot)	lipid transport [GO:0006869]		lipid binding [GO:0008289];lipid transport [GO:0006869]	lipid binding [GO:0008289]	RNKPPQFPTR	0.99184	0	12.2464	0	0	0	0	0	12.2464
A0A2C9WEE3	PH domain-containing protein	MANES_02G159800	A0A2C9WEE3_MANES	Manihot esculenta (Cassava) (Jatropha manihot)		cytosol [GO:0005829];intracellular membrane-bounded organelle [GO:0043231];membrane [GO:0016020]	cytosol [GO:0005829];intracellular membrane-bounded organelle [GO:0043231];membrane [GO:0016020];sterol binding [GO:0032934];sterol transporter activity [GO:0015248]	sterol binding [GO:0032934];sterol transporter activity [GO:0015248]	LYCDHYGTMRIEGNREYSCK	1.012	12.7355	0	0	0	12.7355	0	0	0
A0A251IP37	PhoD domain-containing protein	MANES_18G000500	A0A251IP37_MANES	Manihot esculenta (Cassava) (Jatropha manihot)					ERTIGPWKNVPR	0.95901	0	15.5037	0	0	0	0	15.5037	15.4276
A0A0A1G3W1	Phosphate transporter	PT4;7	A0A0A1G3W1_MANES	Manihot esculenta (Cassava) (Jatropha manihot)		integral component of membrane [GO:0016021]	integral component of membrane [GO:0016021];transmembrane transporter activity [GO:0022857]	transmembrane transporter activity [GO:0022857]	VSSDDSRFGSLGDDSESQAPRFVEFITSER	0.98445	0	16.3605	0	0	0	16.3605	0	0
A0A2C9W8R6	Phosphatidate cytidylyltransferase (EC 2.7.7.41)	MANES_03G136500	A0A2C9W8R6_MANES	Manihot esculenta (Cassava) (Jatropha manihot)	CDP-diacylglycerol biosynthetic process [GO:0016024]	endoplasmic reticulum membrane [GO:0005789];integral component of membrane [GO:0016021]	endoplasmic reticulum membrane [GO:0005789];integral component of membrane [GO:0016021];phosphatidate cytidylyltransferase activity [GO:0004605];CDP-diacylglycerol biosynthetic process [GO:0016024]	phosphatidate cytidylyltransferase activity [GO:0004605]	RRSNEIPHELSK	0.96347	15.0763	0	0	15.0763	0	0	0	0
A0A2C9V6H8	Phosphatidylinositol 4-phosphate 5-kinase (EC 2.7.1.68)	MANES_09G005500	A0A2C9V6H8_MANES	Manihot esculenta (Cassava) (Jatropha manihot)		membrane [GO:0016020]	membrane [GO:0016020];1-phosphatidylinositol-4-phosphate 5-kinase activity [GO:0016308];ATP binding [GO:0005524]	1-phosphatidylinositol-4-phosphate 5-kinase activity [GO:0016308];ATP binding [GO:0005524]	QGETICKGHK	0.95298	15.2334	0	15.2334	0	0	0	0	0
A0A2C9WED8	Phosphatidylinositol 4-phosphate 5-kinase (EC 2.7.1.68)	MANES_02G159700	A0A2C9WED8_MANES	Manihot esculenta (Cassava) (Jatropha manihot)		membrane [GO:0016020]	membrane [GO:0016020];1-phosphatidylinositol-4-phosphate 5-kinase activity [GO:0016308];ATP binding [GO:0005524]	1-phosphatidylinositol-4-phosphate 5-kinase activity [GO:0016308];ATP binding [GO:0005524]	EGLDRDGLR	0.95904	16.2738	0	0	0	16.2738	0	0	0
A0A2C9V7H9	Phosphatidylserine decarboxylase proenzyme 2 (EC 4.1.1.65) [Cleaved into: Phosphatidylserine decarboxylase 2 beta chain;Phosphatidylserine decarboxylase 2 alpha chain]	PSD2 MANES_10G117200	A0A2C9V7H9_MANES	Manihot esculenta (Cassava) (Jatropha manihot)	phosphatidylethanolamine biosynthetic process [GO:0006646];protein autoprocessing [GO:0016540]	membrane [GO:0016020]	membrane [GO:0016020];calcium ion binding [GO:0005509];phosphatidylserine decarboxylase activity [GO:0004609];phosphatidylethanolamine biosynthetic process [GO:0006646];protein autoprocessing [GO:0016540]	calcium ion binding [GO:0005509];phosphatidylserine decarboxylase activity [GO:0004609]	LSEWAHFSK	0.97963	12.9965	0	12.9965	0	0	0	0	0
A0A2C9WAT9	Phospho-2-dehydro-3-deoxyheptonate aldolase (EC 2.5.1.54)	MANES_02G045700	A0A2C9WAT9_MANES	Manihot esculenta (Cassava) (Jatropha manihot)	aromatic amino acid family biosynthetic process [GO:0009073];cellular amino acid biosynthetic process [GO:0008652];chorismate biosynthetic process [GO:0009423]	chloroplast [GO:0009507]	chloroplast [GO:0009507];3-deoxy-7-phosphoheptulonate synthase activity [GO:0003849];aromatic amino acid family biosynthetic process [GO:0009073];cellular amino acid biosynthetic process [GO:0008652];chorismate biosynthetic process [GO:0009423]	3-deoxy-7-phosphoheptulonate synthase activity [GO:0003849]	VSDKMDPKELVK	0.95256	10.9392	0	0	0	10.9392	0	0	0
A0A2C9UQU4	Phosphoenolpyruvate carboxykinase (ATP) (EC 4.1.1.49)	MANES_13G105000	A0A2C9UQU4_MANES	Manihot esculenta (Cassava) (Jatropha manihot)	gluconeogenesis [GO:0006094]	cytosol [GO:0005829]	cytosol [GO:0005829];ATP binding [GO:0005524];phosphoenolpyruvate carboxykinase (ATP) activity [GO:0004612];gluconeogenesis [GO:0006094]	ATP binding [GO:0005524];phosphoenolpyruvate carboxykinase (ATP) activity [GO:0004612]	RVVKDDETSEELWWGK	0.97433	0	14.3459	0	0	0	0	0	14.3459
A0A251L901	Phosphoenolpyruvate carboxylase (EC 4.1.1.31)	MANES_03G101900	A0A251L901_MANES	Manihot esculenta (Cassava) (Jatropha manihot)	carbon fixation [GO:0015977];leaf development [GO:0048366];tricarboxylic acid cycle [GO:0006099]	cytosol [GO:0005829]	cytosol [GO:0005829];phosphoenolpyruvate carboxylase activity [GO:0008964];carbon fixation [GO:0015977];leaf development [GO:0048366];tricarboxylic acid cycle [GO:0006099]	phosphoenolpyruvate carboxylase activity [GO:0008964]	DKKNLNMLQEMYNEWPFFR	0.99907	0	13.0945	0	0	0	0	0	13.0945
A0A2C9UEL3	Phosphoenolpyruvate carboxylase (EC 4.1.1.31)	MANES_15G093700	A0A2C9UEL3_MANES	Manihot esculenta (Cassava) (Jatropha manihot)	carbon fixation [GO:0015977];leaf development [GO:0048366];tricarboxylic acid cycle [GO:0006099]	cytosol [GO:0005829]	cytosol [GO:0005829];phosphoenolpyruvate carboxylase activity [GO:0008964];carbon fixation [GO:0015977];leaf development [GO:0048366];tricarboxylic acid cycle [GO:0006099]	phosphoenolpyruvate carboxylase activity [GO:0008964]	DSYITTLNVCQVYTLK	0.9849	13.1423	13.9153	0	0	13.1423	13.0238	13.9153	0
A0A2C9VAP6	Phosphoglycerate kinase (EC 2.7.2.3)	MANES_09G067000	A0A2C9VAP6_MANES	Manihot esculenta (Cassava) (Jatropha manihot)	gluconeogenesis [GO:0006094];glycolytic process [GO:0006096]	cytosol [GO:0005829]	cytosol [GO:0005829];ADP binding [GO:0043531];ATP binding [GO:0005524];phosphoglycerate kinase activity [GO:0004618];gluconeogenesis [GO:0006094];glycolytic process [GO:0006096]	ADP binding [GO:0043531];ATP binding [GO:0005524];phosphoglycerate kinase activity [GO:0004618]	DCLQAAYQSKRSPEYK	0.98426	0	10.0895	0	0	0	0	10.0895	0
A0A2C9UHP4	Phosphoglycerate kinase (EC 2.7.2.3)	MANES_14G009000	A0A2C9UHP4_MANES	Manihot esculenta (Cassava) (Jatropha manihot)	gluconeogenesis [GO:0006094];glycolytic process [GO:0006096]	cytosol [GO:0005829]	cytosol [GO:0005829];ADP binding [GO:0043531];ATP binding [GO:0005524];phosphoglycerate kinase activity [GO:0004618];gluconeogenesis [GO:0006094];glycolytic process [GO:0006096]	ADP binding [GO:0043531];ATP binding [GO:0005524];phosphoglycerate kinase activity [GO:0004618]	FSLAPLVPR	0.96188	13.6715	0	0	13.6715	0	0	0	0
A0A2C9W0A6	Phosphoinositide phospholipase C (EC 3.1.4.11)	MANES_04G025600	A0A2C9W0A6_MANES	Manihot esculenta (Cassava) (Jatropha manihot)	lipid catabolic process [GO:0016042];phosphatidylinositol-mediated signaling [GO:0048015]	plasma membrane [GO:0005886]	plasma membrane [GO:0005886];phosphatidylinositol phospholipase C activity [GO:0004435];lipid catabolic process [GO:0016042];phosphatidylinositol-mediated signaling [GO:0048015]	phosphatidylinositol phospholipase C activity [GO:0004435]	VDPEKVR	0.9659	0	16.4498	0	0	0	0	0	16.4498
A0A2C9U8I7	Phospholipase A1 (EC 3.1.1.-)	MANES_16G036900	A0A2C9U8I7_MANES	Manihot esculenta (Cassava) (Jatropha manihot)	lipid catabolic process [GO:0016042]		phospholipase A1 activity [GO:0008970];lipid catabolic process [GO:0016042]	phospholipase A1 activity [GO:0008970]	PTGQPDK	0.95644	0	13.0098	0	0	0	13.0098	0	0
A0A2C9TZR0	Phospholipase D (EC 3.1.4.4)	MANES_18G009000	A0A2C9TZR0_MANES	Manihot esculenta (Cassava) (Jatropha manihot)	phosphatidylcholine metabolic process [GO:0046470];phospholipid catabolic process [GO:0009395]	plasma membrane [GO:0005886]	plasma membrane [GO:0005886];calcium ion binding [GO:0005509];N-acylphosphatidylethanolamine-specific phospholipase D activity [GO:0070290];phospholipase D activity [GO:0004630];phosphatidylcholine metabolic process [GO:0046470];phospholipid catabolic process [GO:0009395]	calcium ion binding [GO:0005509];N-acylphosphatidylethanolamine-specific phospholipase D activity [GO:0070290];phospholipase D activity [GO:0004630]	GMIVDDEYVILGSANINQR	1.0658	0	13.9109	0	0	0	0	13.9109	12.9272
A0A2C9V760	Phospholipase D (EC 3.1.4.4)	MANES_10G123500	A0A2C9V760_MANES	Manihot esculenta (Cassava) (Jatropha manihot)	phospholipid catabolic process [GO:0009395]	plasma membrane [GO:0005886]	plasma membrane [GO:0005886];N-acylphosphatidylethanolamine-specific phospholipase D activity [GO:0070290];phospholipase D activity [GO:0004630];phospholipid catabolic process [GO:0009395]	N-acylphosphatidylethanolamine-specific phospholipase D activity [GO:0070290];phospholipase D activity [GO:0004630]	KVTHWHEDALLRLER	0.9593	0	14.2553	0	0	0	0	0	14.2553
A0A2C9WJU6	Phospholipase D (EC 3.1.4.4)	MANES_01G069500	A0A2C9WJU6_MANES	Manihot esculenta (Cassava) (Jatropha manihot)	phosphatidylcholine metabolic process [GO:0046470];phospholipid catabolic process [GO:0009395]	plasma membrane [GO:0005886]	plasma membrane [GO:0005886];calcium ion binding [GO:0005509];N-acylphosphatidylethanolamine-specific phospholipase D activity [GO:0070290];phospholipase D activity [GO:0004630];phosphatidylcholine metabolic process [GO:0046470];phospholipid catabolic process [GO:0009395]	calcium ion binding [GO:0005509];N-acylphosphatidylethanolamine-specific phospholipase D activity [GO:0070290];phospholipase D activity [GO:0004630]	DGHEGKDCTLGDLLK	0.9638	15.1567	0	0	15.1567	0	0	0	0
A0A2C9US02	Phospholipid-transporting ATPase (EC 7.6.2.1)	MANES_13G143600	A0A2C9US02_MANES	Manihot esculenta (Cassava) (Jatropha manihot)	phospholipid translocation [GO:0045332]	integral component of membrane [GO:0016021];plasma membrane [GO:0005886]	integral component of membrane [GO:0016021];plasma membrane [GO:0005886];ATP binding [GO:0005524];ATPase-coupled intramembrane lipid transporter activity [GO:0140326];magnesium ion binding [GO:0000287];phospholipid translocation [GO:0045332]	ATPase-coupled intramembrane lipid transporter activity [GO:0140326];ATP binding [GO:0005524];magnesium ion binding [GO:0000287]	INTLQQAER	0.97909	0	11.5535	0	0	0	0	0	11.5535
A0A2C9W2G9	Phospholipid-transporting ATPase (EC 7.6.2.1)	MANES_04G141200	A0A2C9W2G9_MANES	Manihot esculenta (Cassava) (Jatropha manihot)	phospholipid translocation [GO:0045332]	integral component of membrane [GO:0016021];plasma membrane [GO:0005886]	integral component of membrane [GO:0016021];plasma membrane [GO:0005886];ATP binding [GO:0005524];ATPase-coupled intramembrane lipid transporter activity [GO:0140326];magnesium ion binding [GO:0000287];phospholipid translocation [GO:0045332]	ATPase-coupled intramembrane lipid transporter activity [GO:0140326];ATP binding [GO:0005524];magnesium ion binding [GO:0000287]	KGRMYEETTTK	0.95403	0	13.7999	0	0	0	0	13.7999	0
A0A2C9V3Z1	Phospholipid-transporting ATPase (EC 7.6.2.1)	MANES_10G072200	A0A2C9V3Z1_MANES	Manihot esculenta (Cassava) (Jatropha manihot)	phospholipid translocation [GO:0045332]	integral component of membrane [GO:0016021];plasma membrane [GO:0005886]	integral component of membrane [GO:0016021];plasma membrane [GO:0005886];ATP binding [GO:0005524];ATPase-coupled intramembrane lipid transporter activity [GO:0140326];magnesium ion binding [GO:0000287];phospholipid translocation [GO:0045332]	ATPase-coupled intramembrane lipid transporter activity [GO:0140326];ATP binding [GO:0005524];magnesium ion binding [GO:0000287]	LNTMPFYR	0.95257	12.6587	0	0	0	12.6587	0	0	0
B1NWE9	Photosystem I P700 chlorophyll a apoprotein A2 (EC 1.97.1.12) (PSI-B) (PsaB)	psaB	B1NWE9_MANES	Manihot esculenta (Cassava) (Jatropha manihot)	photosynthesis [GO:0015979];protein-chromophore linkage [GO:0018298]	chloroplast thylakoid membrane [GO:0009535];integral component of membrane [GO:0016021];photosystem I [GO:0009522]	chloroplast thylakoid membrane [GO:0009535];integral component of membrane [GO:0016021];photosystem I [GO:0009522];4 iron, 4 sulfur cluster binding [GO:0051539];chlorophyll binding [GO:0016168];electron transfer activity [GO:0009055];magnesium ion binding [GO:0000287];photosynthesis [GO:0015979];protein-chromophore linkage [GO:0018298]	4 iron, 4 sulfur cluster binding [GO:0051539];chlorophyll binding [GO:0016168];electron transfer activity [GO:0009055];magnesium ion binding [GO:0000287]	TPLANLIR	0.96896	14.2976	0	0	0	14.2976	0	0	0
A9XVQ2	Photosystem II CP47 reaction center protein (Fragment)	psbB	A9XVQ2_MANES	Manihot esculenta (Cassava) (Jatropha manihot)	photosynthetic electron transport in photosystem II [GO:0009772];protein-chromophore linkage [GO:0018298]	chloroplast thylakoid membrane [GO:0009535];integral component of membrane [GO:0016021];photosystem II [GO:0009523]	chloroplast thylakoid membrane [GO:0009535];integral component of membrane [GO:0016021];photosystem II [GO:0009523];chlorophyll binding [GO:0016168];electron transporter, transferring electrons within the cyclic electron transport pathway of photosynthesis activity [GO:0045156];photosynthetic electron transport in photosystem II [GO:0009772];protein-chromophore linkage [GO:0018298]	chlorophyll binding [GO:0016168];electron transporter, transferring electrons within the cyclic electron transport pathway of photosynthesis activity [GO:0045156]	AQLGEIFELDR	0.95687	15.9597	14.3058	0	15.9597	0	14.3058	0	0
B1NWE5	Photosystem II D2 protein (PSII D2 protein) (EC 1.10.3.9) (Photosystem Q(A) protein)	psbD	PSBD_MANES	Manihot esculenta (Cassava) (Jatropha manihot)	photosynthetic electron transport in photosystem II [GO:0009772];protein-chromophore linkage [GO:0018298]	chloroplast thylakoid membrane [GO:0009535];integral component of membrane [GO:0016021];photosystem II [GO:0009523]	chloroplast thylakoid membrane [GO:0009535];integral component of membrane [GO:0016021];photosystem II [GO:0009523];chlorophyll binding [GO:0016168];electron transporter, transferring electrons within the cyclic electron transport pathway of photosynthesis activity [GO:0045156];iron ion binding [GO:0005506];oxygen evolving activity [GO:0010242];photosynthetic electron transport in photosystem II …	chlorophyll binding [GO:0016168];electron transporter, transferring electrons within the cyclic electron transport pathway of photosynthesis activity [GO:0045156];iron ion binding [GO:0005506];oxygen evolving activity [GO:0010242]	AYDFVSQEIR	0.96069	16.8697	0	0	16.8697	0	0	0	0
B1NWD0	Photosystem II protein D1 (PSII D1 protein) (EC 1.10.3.9) (Photosystem II Q(B) protein)	psbA	PSBA_MANES	Manihot esculenta (Cassava) (Jatropha manihot)	photosynthetic electron transport in photosystem II [GO:0009772];protein-chromophore linkage [GO:0018298];response to herbicide [GO:0009635]	chloroplast thylakoid membrane [GO:0009535];integral component of membrane [GO:0016021];photosystem II [GO:0009523]	chloroplast thylakoid membrane [GO:0009535];integral component of membrane [GO:0016021];photosystem II [GO:0009523];chlorophyll binding [GO:0016168];electron transporter, transferring electrons within the cyclic electron transport pathway of photosynthesis activity [GO:0045156];iron ion binding [GO:0005506];oxidoreductase activity, acting on diphenols and related substances as donors, oxygen as a…	chlorophyll binding [GO:0016168];electron transporter, transferring electrons within the cyclic electron transport pathway of photosynthesis activity [GO:0045156];iron ion binding [GO:0005506];oxidoreductase activity, acting on diphenols and related substances as donors, oxygen as acceptor [GO:0016682];oxygen evolving activity [GO:0010242]	LIFQYASFNNSR	0.96308	17.8786	14.9743	0	17.8786	0	0	0	14.9743
A0A2C9WM14	Phytocyanin domain-containing protein	MANES_01G100000	A0A2C9WM14_MANES	Manihot esculenta (Cassava) (Jatropha manihot)		anchored component of plasma membrane [GO:0046658];integral component of membrane [GO:0016021]	anchored component of plasma membrane [GO:0046658];integral component of membrane [GO:0016021];electron transfer activity [GO:0009055]	electron transfer activity [GO:0009055]	DKHFYNGDWLFFVYDR	0.95825	0	16.4603	0	0	0	16.4603	16.0563	0
A0A2C9U824	PKS_ER domain-containing protein	MANES_16G022000	A0A2C9U824_MANES	Manihot esculenta (Cassava) (Jatropha manihot)			oxidoreductase activity [GO:0016491]	oxidoreductase activity [GO:0016491]	MRSPENKAEIVNEVEK	1.0114	13.9406	0	0	13.9406	0	0	0	0
A0A2C9US63	PKS_ER domain-containing protein	MANES_13G117800	A0A2C9US63_MANES	Manihot esculenta (Cassava) (Jatropha manihot)	lignin biosynthetic process [GO:0009809]		cinnamyl-alcohol dehydrogenase activity [GO:0045551];oxidoreductase activity, acting on the CH-OH group of donors, NAD or NADP as acceptor [GO:0016616];zinc ion binding [GO:0008270];lignin biosynthetic process [GO:0009809]	cinnamyl-alcohol dehydrogenase activity [GO:0045551];oxidoreductase activity, acting on the CH-OH group of donors, NAD or NADP as acceptor [GO:0016616];zinc ion binding [GO:0008270]	AMGHHVTVISSSEK	0.95999	16.0243	0	16.0243	0	0	0	0	0
A0A2C9W1H5	PlsC domain-containing protein	MANES_04G065100	A0A2C9W1H5_MANES	Manihot esculenta (Cassava) (Jatropha manihot)		integral component of membrane [GO:0016021]	integral component of membrane [GO:0016021];acyltransferase activity [GO:0016746]	acyltransferase activity [GO:0016746]	KVPWDGYLKYSR	0.9685	0	15.4812	0	0	0	0	15.4812	12.8598
A0A2C9VSD7	PlsC domain-containing protein	MANES_05G012900	A0A2C9VSD7_MANES	Manihot esculenta (Cassava) (Jatropha manihot)	cutin biosynthetic process [GO:0010143]	integral component of membrane [GO:0016021];membrane [GO:0016020]	integral component of membrane [GO:0016021];membrane [GO:0016020];glycerol-3-phosphate 2-O-acyltransferase activity [GO:0090447];phosphatase activity [GO:0016791];cutin biosynthetic process [GO:0010143]	glycerol-3-phosphate 2-O-acyltransferase activity [GO:0090447];phosphatase activity [GO:0016791]	GLLYVCNHR	0.96214	0	17.0153	0	0	0	16.8302	16.0986	17.0153
A0A2C9VEQ1	PlsC domain-containing protein	MANES_08G089900	A0A2C9VEQ1_MANES	Manihot esculenta (Cassava) (Jatropha manihot)	cutin biosynthetic process [GO:0010143]	integral component of membrane [GO:0016021];membrane [GO:0016020]	integral component of membrane [GO:0016021];membrane [GO:0016020];glycerol-3-phosphate 2-O-acyltransferase activity [GO:0090447];phosphatase activity [GO:0016791];cutin biosynthetic process [GO:0010143]	glycerol-3-phosphate 2-O-acyltransferase activity [GO:0090447];phosphatase activity [GO:0016791]	FYADDVHPETWR	1.0405	14.8925	0	0	14.8925	0	0	0	0
A0A2C9VL88	PMR5N domain-containing protein	MANES_07G135000	A0A2C9VL88_MANES	Manihot esculenta (Cassava) (Jatropha manihot)		Golgi apparatus [GO:0005794]	Golgi apparatus [GO:0005794];O-acetyltransferase activity [GO:0016413]	O-acetyltransferase activity [GO:0016413]	DDLTRPLYDESECPYIQPQLTCQEHGR	0.95505	0	17.1891	0	0	0	0	0	17.1891
A0A2C9UUY9	PMR5N domain-containing protein	MANES_12G025800	A0A2C9UUY9_MANES	Manihot esculenta (Cassava) (Jatropha manihot)		Golgi apparatus [GO:0005794];integral component of membrane [GO:0016021]	Golgi apparatus [GO:0005794];integral component of membrane [GO:0016021];O-acetyltransferase activity [GO:0016413]	O-acetyltransferase activity [GO:0016413]	PDDGFVK	0.97918	12.3899	0	0	12.3899	0	0	0	0
A0A2C9VU64	PMR5N domain-containing protein	MANES_05G003900	A0A2C9VU64_MANES	Manihot esculenta (Cassava) (Jatropha manihot)		integral component of membrane [GO:0016021]	integral component of membrane [GO:0016021]		DYMKWRWQPQDCDIPR	0.98097	13.4834	0	13.4834	0	0	0	0	0
A0A2C9WNH3	Poly [ADP-ribose] polymerase (PARP) (EC 2.4.2.-)	MANES_01G220000	A0A2C9WNH3_MANES	Manihot esculenta (Cassava) (Jatropha manihot)	double-strand break repair [GO:0006302];protein poly-ADP-ribosylation [GO:0070212]	nucleolus [GO:0005730]	nucleolus [GO:0005730];NAD+ ADP-ribosyltransferase activity [GO:0003950];protein ADP-ribosylase activity [GO:1990404];double-strand break repair [GO:0006302];protein poly-ADP-ribosylation [GO:0070212]	NAD+ ADP-ribosyltransferase activity [GO:0003950];protein ADP-ribosylase activity [GO:1990404]	WGRVGVR	0.97723	11.0469	0	0	11.0469	0	0	0	0
A0A2C9VVZ2	Polynucleotide adenylyltransferase (EC 2.7.7.19)	MANES_05G137200	A0A2C9VVZ2_MANES	Manihot esculenta (Cassava) (Jatropha manihot)	mRNA polyadenylation [GO:0006378]	nucleus [GO:0005634]	nucleus [GO:0005634];ATP binding [GO:0005524];polynucleotide adenylyltransferase activity [GO:0004652];RNA binding [GO:0003723];mRNA polyadenylation [GO:0006378]	ATP binding [GO:0005524];polynucleotide adenylyltransferase activity [GO:0004652];RNA binding [GO:0003723]	SSGEKSSESKGVSDGLDDGR	0.96284	16.6027	0	0	16.6027	0	0	0	0
A0A2C9UGN3	Polynucleotide phosphorylase 1 (EC 2.7.7.8)	MANES_15G166700	A0A2C9UGN3_MANES	Manihot esculenta (Cassava) (Jatropha manihot)	mitochondrial mRNA catabolic process [GO:0000958];mitochondrial RNA 3'-end processing [GO:0000965];RNA catabolic process [GO:0006401]	cytosol [GO:0005829];mitochondrion [GO:0005739]	cytosol [GO:0005829];mitochondrion [GO:0005739];3'-5'-exoribonuclease activity [GO:0000175];polyribonucleotide nucleotidyltransferase activity [GO:0004654];RNA binding [GO:0003723];mitochondrial mRNA catabolic process [GO:0000958];mitochondrial RNA 3'-end processing [GO:0000965];RNA catabolic process [GO:0006401]	3'-5'-exoribonuclease activity [GO:0000175];polyribonucleotide nucleotidyltransferase activity [GO:0004654];RNA binding [GO:0003723]	LGTKVTAK	0.9664	13.6305	0	13.6305	0	0	0	0	0
A0A2C9VJZ0	PORR domain-containing protein	MANES_07G095800	A0A2C9VJZ0_MANES	Manihot esculenta (Cassava) (Jatropha manihot)			RNA binding [GO:0003723]	RNA binding [GO:0003723]	ANNPFLEYKKLDFEMDSVNEK	0.95194	0	14.1131	0	0	0	0	14.1131	0
A0A251LKC5	PORR domain-containing protein	MANES_02G208600	A0A251LKC5_MANES	Manihot esculenta (Cassava) (Jatropha manihot)		chloroplast [GO:0009507];spliceosomal complex [GO:0005681]	chloroplast [GO:0009507];spliceosomal complex [GO:0005681];RNA binding [GO:0003723]	RNA binding [GO:0003723]	TLIDHLTHFR	0.96125	17.2659	19.2686	17.2659	0	0	18.8084	0	19.2686
A0A2C9W9Y6	Potassium transporter	MANES_02G015200	A0A2C9W9Y6_MANES	Manihot esculenta (Cassava) (Jatropha manihot)		integral component of membrane [GO:0016021];plasma membrane [GO:0005886]	integral component of membrane [GO:0016021];plasma membrane [GO:0005886];potassium ion transmembrane transporter activity [GO:0015079]	potassium ion transmembrane transporter activity [GO:0015079]	VEIKTPR	0.9637	0	13.5731	0	0	0	0	13.5731	0
A0A2C9VTX9	Potassium transporter	MANES_05G065200	A0A2C9VTX9_MANES	Manihot esculenta (Cassava) (Jatropha manihot)	potassium ion transport [GO:0006813]	integral component of membrane [GO:0016021];membrane [GO:0016020];plasma membrane [GO:0005886]	integral component of membrane [GO:0016021];membrane [GO:0016020];plasma membrane [GO:0005886];potassium ion transmembrane transporter activity [GO:0015079];potassium ion transport [GO:0006813]	potassium ion transmembrane transporter activity [GO:0015079]	KHNDLVPDTFYK	0.95773	0	16.2483	0	0	0	0	16.2483	0
A0A251J0D9	PPIase cyclophilin-type domain-containing protein	MANES_16G119700	A0A251J0D9_MANES	Manihot esculenta (Cassava) (Jatropha manihot)	protein folding [GO:0006457];protein peptidyl-prolyl isomerization [GO:0000413]	cytoplasm [GO:0005737]	cytoplasm [GO:0005737];cyclosporin A binding [GO:0016018];peptidyl-prolyl cis-trans isomerase activity [GO:0003755];protein folding [GO:0006457];protein peptidyl-prolyl isomerization [GO:0000413]	cyclosporin A binding [GO:0016018];peptidyl-prolyl cis-trans isomerase activity [GO:0003755]	SLSRSVSPDGSPK	0.9569	12.6154	13.0152	0	0	12.6154	0	13.0152	0
A0A2C9VDY3	PPM-type phosphatase domain-containing protein	MANES_09G174400	A0A2C9VDY3_MANES	Manihot esculenta (Cassava) (Jatropha manihot)			phosphatase activity [GO:0016791]	phosphatase activity [GO:0016791]	LEENAEERERVTASGGEVGR	1.0089	0	13.055	0	0	0	0	0	13.055
A0A2C9VFG5	PPM-type phosphatase domain-containing protein	MANES_08G114600	A0A2C9VFG5_MANES	Manihot esculenta (Cassava) (Jatropha manihot)		cytosol [GO:0005829];nucleus [GO:0005634]	cytosol [GO:0005829];nucleus [GO:0005634];phosphatase activity [GO:0016791]	phosphatase activity [GO:0016791]	RLVESAAHAWK	0.95159	12.1548	0	0	0	12.1548	0	0	0
A0A2C9WIY4	PPM-type phosphatase domain-containing protein	MANES_01G007900	A0A2C9WIY4_MANES	Manihot esculenta (Cassava) (Jatropha manihot)		cytosol [GO:0005829];nucleus [GO:0005634]	cytosol [GO:0005829];nucleus [GO:0005634];phosphatase activity [GO:0016791]	phosphatase activity [GO:0016791]	LMDKELKLHPTIDCFCSGTTAVTLIK	1.028	13.9362	0	13.9362	0	0	0	0	0
A0A2C9U103	PPM-type phosphatase domain-containing protein	MANES_18G067200	A0A2C9U103_MANES	Manihot esculenta (Cassava) (Jatropha manihot)		cytosol [GO:0005829];nucleus [GO:0005634]	cytosol [GO:0005829];nucleus [GO:0005634];protein serine/threonine phosphatase activity [GO:0004722]	protein serine/threonine phosphatase activity [GO:0004722]	DSKDDISCIVVR	0.96695	15.684	0	15.684	0	0	0	0	0
A0A2C9W3J8	PPPDE domain-containing protein	MANES_03G010900	A0A2C9W3J8_MANES	Manihot esculenta (Cassava) (Jatropha manihot)	protein deubiquitination [GO:0016579];protein modification by small protein removal [GO:0070646]		deubiquitinase activity [GO:0101005];protein deubiquitination [GO:0016579];protein modification by small protein removal [GO:0070646]	deubiquitinase activity [GO:0101005]	CPGFTFR	0.98154	0	13.0069	0	0	0	13.0069	0	0
A0A2C9US22	PPR_long domain-containing protein	MANES_13G150200	A0A2C9US22_MANES	Manihot esculenta (Cassava) (Jatropha manihot)					VLKDAGEFDR	0.95812	17.5529	11.7732	15.8649	17.5529	0	0	0	11.7732
A0A2C9UZC4	PRA-CH domain-containing protein	MANES_11G075000	A0A2C9UZC4_MANES	Manihot esculenta (Cassava) (Jatropha manihot)	histidine biosynthetic process [GO:0000105]		ATP binding [GO:0005524];phosphoribosyl-AMP cyclohydrolase activity [GO:0004635];phosphoribosyl-ATP diphosphatase activity [GO:0004636];histidine biosynthetic process [GO:0000105]	ATP binding [GO:0005524];phosphoribosyl-AMP cyclohydrolase activity [GO:0004635];phosphoribosyl-ATP diphosphatase activity [GO:0004636]	CRFTQSGIEEK	0.96011	0	14.9833	0	0	0	0	14.9833	0
A0A2C9WHN8	Probable 6-phosphogluconolactonase (EC 3.1.1.31)	MANES_01G038600	A0A2C9WHN8_MANES	Manihot esculenta (Cassava) (Jatropha manihot)	carbohydrate metabolic process [GO:0005975];pentose-phosphate shunt, oxidative branch [GO:0009051]	cytoplasm [GO:0005737]	cytoplasm [GO:0005737];6-phosphogluconolactonase activity [GO:0017057];carbohydrate metabolic process [GO:0005975];pentose-phosphate shunt, oxidative branch [GO:0009051]	6-phosphogluconolactonase activity [GO:0017057]	KLLEPPYIDSIEWSK	0.97941	11.3206	0	11.3206	0	0	0	0	0
A0A2C9URW7	Probable bifunctional methylthioribulose-1-phosphate dehydratase/enolase-phosphatase E1 [Includes: Methylthioribulose-1-phosphate dehydratase (MTRu-1-P dehydratase) (EC 4.2.1.109);Enolase-phosphatase E1 (EC 3.1.3.77) (2,3-diketo-5-methylthio-1-phosphopentane phosphatase)]	MANES_13G145200	A0A2C9URW7_MANES	Manihot esculenta (Cassava) (Jatropha manihot)	L-methionine salvage from methylthioadenosine [GO:0019509];L-methionine salvage from S-adenosylmethionine [GO:0019284]	cytoplasm [GO:0005737]	cytoplasm [GO:0005737];2,3-diketo-5-methylthiopentyl-1-phosphate enolase activity [GO:0043715];2-hydroxy-3-keto-5-methylthiopentenyl-1-phosphate phosphatase activity [GO:0043716];acireductone synthase activity [GO:0043874];magnesium ion binding [GO:0000287];methylthioribulose 1-phosphate dehydratase activity [GO:0046570];zinc ion binding [GO:0008270];L-methionine salvage from methylthioadenosine …	2,3-diketo-5-methylthiopentyl-1-phosphate enolase activity [GO:0043715];2-hydroxy-3-keto-5-methylthiopentenyl-1-phosphate phosphatase activity [GO:0043716];acireductone synthase activity [GO:0043874];magnesium ion binding [GO:0000287];methylthioribulose 1-phosphate dehydratase activity [GO:0046570];zinc ion binding [GO:0008270]	WDASGIKVYVYSSGSR	1.0015	13.841	0	13.841	0	0	0	0	0
A0A2C9UR73	Prolyl endopeptidase (EC 3.4.21.-)	MANES_13G130700	A0A2C9UR73_MANES	Manihot esculenta (Cassava) (Jatropha manihot)			serine-type endopeptidase activity [GO:0004252]	serine-type endopeptidase activity [GO:0004252]	DGQALLYVVTDQYK	0.98123	14.3619	0	14.3619	0	0	0	0	0
A0A2C9TZW6	Prot_ATP_ID_OB domain-containing protein	MANES_18G021300	A0A2C9TZW6_MANES	Manihot esculenta (Cassava) (Jatropha manihot)	positive regulation of RNA polymerase II transcription preinitiation complex assembly [GO:0045899];proteasome-mediated ubiquitin-dependent protein catabolic process [GO:0043161];ubiquitin-dependent ERAD pathway [GO:0030433]	cytosolic proteasome complex [GO:0031597];proteasome regulatory particle, base subcomplex [GO:0008540]	cytosolic proteasome complex [GO:0031597];proteasome regulatory particle, base subcomplex [GO:0008540];proteasome-activating activity [GO:0036402];positive regulation of RNA polymerase II transcription preinitiation complex assembly [GO:0045899];proteasome-mediated ubiquitin-dependent protein catabolic process [GO:0043161];ubiquitin-dependent ERAD pathway [GO:0030433]	proteasome-activating activity [GO:0036402]	LLQHKELESR	0.95781	18.1922	0	18.1922	0	17.9945	0	0	0
A0A251KSD1	Protein ARV	MANES_05G014900	A0A251KSD1_MANES	Manihot esculenta (Cassava) (Jatropha manihot)	intracellular sterol transport [GO:0032366]	endoplasmic reticulum membrane [GO:0005789];integral component of membrane [GO:0016021]	endoplasmic reticulum membrane [GO:0005789];integral component of membrane [GO:0016021];intracellular sterol transport [GO:0032366]		VFTGSATSKCIGACFCAHALK	0.97914	13.8526	0	0	0	13.8526	0	0	0
A0A2C9UJE2	Protein DETOXIFICATION (Multidrug and toxic compound extrusion protein)	MANES_14G060800	A0A2C9UJE2_MANES	Manihot esculenta (Cassava) (Jatropha manihot)	xenobiotic detoxification by transmembrane export across the plasma membrane [GO:1990961]	integral component of membrane [GO:0016021];membrane [GO:0016020]	integral component of membrane [GO:0016021];membrane [GO:0016020];antiporter activity [GO:0015297];transmembrane transporter activity [GO:0022857];xenobiotic transmembrane transporter activity [GO:0042910];xenobiotic detoxification by transmembrane export across the plasma membrane [GO:1990961]	antiporter activity [GO:0015297];transmembrane transporter activity [GO:0022857];xenobiotic transmembrane transporter activity [GO:0042910]	VTVYGSR	0.98212	0	14.079	0	0	0	14.079	0	0
A0A2C9VC80	Protein DETOXIFICATION (Multidrug and toxic compound extrusion protein)	MANES_09G134800	A0A2C9VC80_MANES	Manihot esculenta (Cassava) (Jatropha manihot)	xenobiotic detoxification by transmembrane export across the plasma membrane [GO:1990961]	integral component of membrane [GO:0016021];membrane [GO:0016020]	integral component of membrane [GO:0016021];membrane [GO:0016020];antiporter activity [GO:0015297];transmembrane transporter activity [GO:0022857];xenobiotic transmembrane transporter activity [GO:0042910];xenobiotic detoxification by transmembrane export across the plasma membrane [GO:1990961]	antiporter activity [GO:0015297];transmembrane transporter activity [GO:0022857];xenobiotic transmembrane transporter activity [GO:0042910]	TDWDEQVK	0.99414	11.6802	0	0	0	11.6802	0	0	0
A0A2C9U7Q8	Protein DETOXIFICATION (Multidrug and toxic compound extrusion protein)	MANES_16G007900	A0A2C9U7Q8_MANES	Manihot esculenta (Cassava) (Jatropha manihot)	xenobiotic detoxification by transmembrane export across the plasma membrane [GO:1990961]	integral component of membrane [GO:0016021];membrane [GO:0016020]	integral component of membrane [GO:0016021];membrane [GO:0016020];antiporter activity [GO:0015297];transmembrane transporter activity [GO:0022857];xenobiotic transmembrane transporter activity [GO:0042910];xenobiotic detoxification by transmembrane export across the plasma membrane [GO:1990961]	antiporter activity [GO:0015297];transmembrane transporter activity [GO:0022857];xenobiotic transmembrane transporter activity [GO:0042910]	DRLDIWEEK	0.9599	15.4106	0	15.4106	0	0	0	0	0
A0A2C9V755	Protein FAR1-RELATED SEQUENCE	MANES_09G021300	A0A2C9V755_MANES	Manihot esculenta (Cassava) (Jatropha manihot)	regulation of transcription, DNA-templated [GO:0006355]	nucleus [GO:0005634]	nucleus [GO:0005634];zinc ion binding [GO:0008270];regulation of transcription, DNA-templated [GO:0006355]	zinc ion binding [GO:0008270]	QTSFREFFDMYELVLQKK	0.97507	0	15.4892	0	0	0	0	15.4892	0
A0A2C9W1N8	Protein FAR1-RELATED SEQUENCE	MANES_04G111100	A0A2C9W1N8_MANES	Manihot esculenta (Cassava) (Jatropha manihot)	regulation of transcription, DNA-templated [GO:0006355]	nucleus [GO:0005634]	nucleus [GO:0005634];zinc ion binding [GO:0008270];regulation of transcription, DNA-templated [GO:0006355]	zinc ion binding [GO:0008270]	YGAVLCCSSQGFK	0.96147	0	16.7058	0	0	0	0	16.7058	0
A0A2C9UVD1	Protein kinase domain-containing protein	MANES_12G103900	A0A2C9UVD1_MANES	Manihot esculenta (Cassava) (Jatropha manihot)		integral component of membrane [GO:0016021]	integral component of membrane [GO:0016021];ATP binding [GO:0005524];protein serine/threonine kinase activity [GO:0004674]	ATP binding [GO:0005524];protein serine/threonine kinase activity [GO:0004674]	RALLVALR	0.96259	0	11.0928	0	0	0	0	0	11.0928
A0A2C9WI66	Protein kinase domain-containing protein	MANES_02G199400	A0A2C9WI66_MANES	Manihot esculenta (Cassava) (Jatropha manihot)		integral component of membrane [GO:0016021]	integral component of membrane [GO:0016021];ATP binding [GO:0005524];protein homodimerization activity [GO:0042803];protein serine/threonine kinase activity [GO:0004674]	ATP binding [GO:0005524];protein homodimerization activity [GO:0042803];protein serine/threonine kinase activity [GO:0004674]	LNDTVICWGQNNYSLEESLR	0.993	0	11.3536	0	0	0	0	0	11.3536
A0A2C9V6G1	Protein kinase domain-containing protein	MANES_10G109300	A0A2C9V6G1_MANES	Manihot esculenta (Cassava) (Jatropha manihot)			ATP binding [GO:0005524];protein serine/threonine kinase activity [GO:0004674];ubiquitin-protein transferase activity [GO:0004842]	ATP binding [GO:0005524];protein serine/threonine kinase activity [GO:0004674];ubiquitin-protein transferase activity [GO:0004842]	DFIKKCLQVNPDDR	0.97911	0	11.5858	0	0	0	0	0	11.5858
A0A2C9W3F1	Protein kinase domain-containing protein	MANES_03G004600	A0A2C9W3F1_MANES	Manihot esculenta (Cassava) (Jatropha manihot)		integral component of membrane [GO:0016021]	integral component of membrane [GO:0016021];ATP binding [GO:0005524];protein kinase activity [GO:0004672]	ATP binding [GO:0005524];protein kinase activity [GO:0004672]	LCGGIAKFQLPK	0.95378	0	11.5861	0	0	0	0	0	11.5861
A0A2C9U6G9	Protein kinase domain-containing protein	MANES_17G105500	A0A2C9U6G9_MANES	Manihot esculenta (Cassava) (Jatropha manihot)		integral component of membrane [GO:0016021]	integral component of membrane [GO:0016021];ATP binding [GO:0005524];protein kinase activity [GO:0004672]	ATP binding [GO:0005524];protein kinase activity [GO:0004672]	IQLGDNFFR	1.0168	0	11.808	0	0	0	0	11.808	0
A0A2C9UJE8	Protein kinase domain-containing protein	MANES_14G033500	A0A2C9UJE8_MANES	Manihot esculenta (Cassava) (Jatropha manihot)		integral component of membrane [GO:0016021]	integral component of membrane [GO:0016021];ATP binding [GO:0005524];protein kinase activity [GO:0004672]	ATP binding [GO:0005524];protein kinase activity [GO:0004672]	ALMDMKAALDPEDMYLSSWTMNGDPCDGSFEGVACNDK	1.0567	0	11.9	0	0	0	0	0	11.9
A0A2C9WDR9	Protein kinase domain-containing protein	MANES_02G090800	A0A2C9WDR9_MANES	Manihot esculenta (Cassava) (Jatropha manihot)			ATP binding [GO:0005524];protein kinase activity [GO:0004672];protein serine/threonine kinase activity [GO:0004674]	ATP binding [GO:0005524];protein kinase activity [GO:0004672];protein serine/threonine kinase activity [GO:0004674]	GVWNGTDVAIK	1.0127	0	12.1603	0	0	0	0	12.1603	0
A0A2C9VHI7	Protein kinase domain-containing protein	MANES_08G142700	A0A2C9VHI7_MANES	Manihot esculenta (Cassava) (Jatropha manihot)		integral component of membrane [GO:0016021]	integral component of membrane [GO:0016021];ATP binding [GO:0005524];protein kinase activity [GO:0004672]	ATP binding [GO:0005524];protein kinase activity [GO:0004672]	LHLSDNYFIGELPR	0.98359	0	12.2992	0	0	0	0	0	12.2992
A0A2C9WP27	Protein kinase domain-containing protein	MANES_01G258200	A0A2C9WP27_MANES	Manihot esculenta (Cassava) (Jatropha manihot)			ATP binding [GO:0005524];protein kinase activity [GO:0004672];protein serine/threonine kinase activity [GO:0004674]	ATP binding [GO:0005524];protein kinase activity [GO:0004672];protein serine/threonine kinase activity [GO:0004674]	HPNIVQFLGVLKHPDRLIFLTDYLR	1.0305	0	12.4081	0	0	0	12.4081	0	0
A0A2C9VUT0	Protein kinase domain-containing protein	MANES_05G015400	A0A2C9VUT0_MANES	Manihot esculenta (Cassava) (Jatropha manihot)	cell surface receptor signaling pathway [GO:0007166]	integral component of membrane [GO:0016021];plasma membrane [GO:0005886]	integral component of membrane [GO:0016021];plasma membrane [GO:0005886];ATP binding [GO:0005524];polysaccharide binding [GO:0030247];protein kinase activity [GO:0004672];cell surface receptor signaling pathway [GO:0007166]	ATP binding [GO:0005524];polysaccharide binding [GO:0030247];protein kinase activity [GO:0004672]	CLLFGGDGKIGMMEVAR	0.96058	0	12.8273	0	0	0	0	0	12.8273
A0A2C9WMI3	Protein kinase domain-containing protein	MANES_01G188200	A0A2C9WMI3_MANES	Manihot esculenta (Cassava) (Jatropha manihot)			ATP binding [GO:0005524];protein serine/threonine kinase activity [GO:0004674]	ATP binding [GO:0005524];protein serine/threonine kinase activity [GO:0004674]	MSEVLTTLEQIDSPK	0.97629	0	12.8544	0	0	0	12.8544	0	0
A0A2C9V4G5	Protein kinase domain-containing protein	MANES_10G083000	A0A2C9V4G5_MANES	Manihot esculenta (Cassava) (Jatropha manihot)		integral component of membrane [GO:0016021];plasma membrane [GO:0005886]	integral component of membrane [GO:0016021];plasma membrane [GO:0005886];ATP binding [GO:0005524];protein kinase activity [GO:0004672]	ATP binding [GO:0005524];protein kinase activity [GO:0004672]	PTMKQVCR	0.96234	0	13.3525	0	0	0	0	13.3525	0
A0A251KR69	Protein kinase domain-containing protein	MANES_06G166700	A0A251KR69_MANES	Manihot esculenta (Cassava) (Jatropha manihot)	cortical microtubule organization [GO:0043622];lateral root formation [GO:0010311];negative regulation of ethylene biosynthetic process [GO:0010366]		ATP binding [GO:0005524];protein serine/threonine kinase activity [GO:0004674];cortical microtubule organization [GO:0043622];lateral root formation [GO:0010311];negative regulation of ethylene biosynthetic process [GO:0010366]	ATP binding [GO:0005524];protein serine/threonine kinase activity [GO:0004674]	KNPEHRPTAAELLR	0.96467	0	13.6821	0	0	0	0	0	13.6821
A0A2C9W6Y4	Protein kinase domain-containing protein	MANES_03G126400	A0A2C9W6Y4_MANES	Manihot esculenta (Cassava) (Jatropha manihot)	hormone-mediated signaling pathway [GO:0009755]	integral component of membrane [GO:0016021];plasma membrane [GO:0005886]	integral component of membrane [GO:0016021];plasma membrane [GO:0005886];ATP binding [GO:0005524];protein kinase activity [GO:0004672];hormone-mediated signaling pathway [GO:0009755]	ATP binding [GO:0005524];protein kinase activity [GO:0004672]	TNGAAPK	0.95391	0	13.9211	0	0	0	0	13.9211	12.615
A0A2C9VNL9	Protein kinase domain-containing protein	MANES_06G065400	A0A2C9VNL9_MANES	Manihot esculenta (Cassava) (Jatropha manihot)		integral component of membrane [GO:0016021]	integral component of membrane [GO:0016021];ATP binding [GO:0005524];polysaccharide binding [GO:0030247];protein kinase activity [GO:0004672]	ATP binding [GO:0005524];polysaccharide binding [GO:0030247];protein kinase activity [GO:0004672]	HASSNFLSTSSFTDRSSK	0.99726	0	13.9936	0	0	0	13.9936	0	0
A0A2C9UM97	Protein kinase domain-containing protein	MANES_14G162000	A0A2C9UM97_MANES	Manihot esculenta (Cassava) (Jatropha manihot)		integral component of membrane [GO:0016021]	integral component of membrane [GO:0016021];ATP binding [GO:0005524];protein serine/threonine kinase activity [GO:0004674]	ATP binding [GO:0005524];protein serine/threonine kinase activity [GO:0004674]	KNGEFLRFYPEMNPK	0.97123	0	14.1348	0	0	0	0	14.1348	11.8571
A0A2C9U515	Protein kinase domain-containing protein	MANES_17G046200	A0A2C9U515_MANES	Manihot esculenta (Cassava) (Jatropha manihot)	defense response to bacterium [GO:0042742];defense response to oomycetes [GO:0002229]	integral component of membrane [GO:0016021];plasma membrane [GO:0005886]	integral component of membrane [GO:0016021];plasma membrane [GO:0005886];ATP binding [GO:0005524];carbohydrate binding [GO:0030246];transmembrane receptor protein serine/threonine kinase activity [GO:0004675];defense response to bacterium [GO:0042742];defense response to oomycetes [GO:0002229]	ATP binding [GO:0005524];carbohydrate binding [GO:0030246];transmembrane receptor protein serine/threonine kinase activity [GO:0004675]	ARARADMEDWELEYWPHR	1.0009	0	14.2487	0	0	0	0	14.2487	0
A0A2C9VA93	Protein kinase domain-containing protein	MANES_09G119200	A0A2C9VA93_MANES	Manihot esculenta (Cassava) (Jatropha manihot)		integral component of membrane [GO:0016021]	integral component of membrane [GO:0016021];ATP binding [GO:0005524];protein serine/threonine kinase activity [GO:0004674]	ATP binding [GO:0005524];protein serine/threonine kinase activity [GO:0004674]	TQCPGGQKLSPQR	0.9745	0	14.5515	0	0	0	0	0	14.5515
A0A2C9VUN5	Protein kinase domain-containing protein	MANES_05G043100	A0A2C9VUN5_MANES	Manihot esculenta (Cassava) (Jatropha manihot)		integral component of membrane [GO:0016021]	integral component of membrane [GO:0016021];ATP binding [GO:0005524];protein kinase activity [GO:0004672]	ATP binding [GO:0005524];protein kinase activity [GO:0004672]	SPNHHQQQQQCRRFSYSLLR	1.008	0	14.6805	0	0	0	0	0	14.6805
A0A2C9UZ80	Protein kinase domain-containing protein	MANES_11G070400	A0A2C9UZ80_MANES	Manihot esculenta (Cassava) (Jatropha manihot)	cell surface receptor signaling pathway [GO:0007166]	integral component of membrane [GO:0016021];plasma membrane [GO:0005886]	integral component of membrane [GO:0016021];plasma membrane [GO:0005886];ATP binding [GO:0005524];polysaccharide binding [GO:0030247];protein serine/threonine kinase activity [GO:0004674];cell surface receptor signaling pathway [GO:0007166]	ATP binding [GO:0005524];polysaccharide binding [GO:0030247];protein serine/threonine kinase activity [GO:0004674]	SHLTTHVKGTFGYVDPEYFQSR	1.0448	0	14.7949	0	0	0	0	0	14.7949
A0A2C9VJC6	Protein kinase domain-containing protein	MANES_07G073900	A0A2C9VJC6_MANES	Manihot esculenta (Cassava) (Jatropha manihot)		integral component of membrane [GO:0016021]	integral component of membrane [GO:0016021];ATP binding [GO:0005524];protein kinase activity [GO:0004672]	ATP binding [GO:0005524];protein kinase activity [GO:0004672]	MGIALSSCYGSLDEWLR	0.9992	0	14.7984	0	0	0	14.7984	0	0
A0A251K1B9	Protein kinase domain-containing protein	MANES_10G123000	A0A251K1B9_MANES	Manihot esculenta (Cassava) (Jatropha manihot)	intracellular signal transduction [GO:0035556];protein phosphorylation [GO:0006468]		ATP binding [GO:0005524];protein serine/threonine kinase activity [GO:0004674];intracellular signal transduction [GO:0035556];protein phosphorylation [GO:0006468]	ATP binding [GO:0005524];protein serine/threonine kinase activity [GO:0004674]	YFFQQLISGVSYCHSLQICHR	0.95204	0	14.9189	0	0	0	0	0	14.9189
A0A2C9WDE1	Protein kinase domain-containing protein	MANES_02G129400	A0A2C9WDE1_MANES	Manihot esculenta (Cassava) (Jatropha manihot)	defense response to bacterium [GO:0042742];defense response to oomycetes [GO:0002229]	integral component of membrane [GO:0016021];plasma membrane [GO:0005886]	integral component of membrane [GO:0016021];plasma membrane [GO:0005886];ATP binding [GO:0005524];carbohydrate binding [GO:0030246];transmembrane receptor protein serine/threonine kinase activity [GO:0004675];defense response to bacterium [GO:0042742];defense response to oomycetes [GO:0002229]	ATP binding [GO:0005524];carbohydrate binding [GO:0030246];transmembrane receptor protein serine/threonine kinase activity [GO:0004675]	KYEEIREDWELQYGPQR	0.96563	0	15.0677	0	0	0	0	15.0677	0
A0A2C9ULD6	Protein kinase domain-containing protein	MANES_14G093800	A0A2C9ULD6_MANES	Manihot esculenta (Cassava) (Jatropha manihot)		integral component of membrane [GO:0016021]	integral component of membrane [GO:0016021];ATP binding [GO:0005524];protein kinase activity [GO:0004672]	ATP binding [GO:0005524];protein kinase activity [GO:0004672]	MLEGDGLAEKWEASQR	0.9587	0	15.2792	0	0	0	15.2792	0	0
A0A2C9V6Q9	Protein kinase domain-containing protein	MANES_10G115500	A0A2C9V6Q9_MANES	Manihot esculenta (Cassava) (Jatropha manihot)	phosphorylation of RNA polymerase II C-terminal domain [GO:0070816];positive regulation of transcription elongation from RNA polymerase II promoter [GO:0032968];protein phosphorylation [GO:0006468]	cyclin-dependent protein kinase holoenzyme complex [GO:0000307];nucleus [GO:0005634]	cyclin-dependent protein kinase holoenzyme complex [GO:0000307];nucleus [GO:0005634];ATP binding [GO:0005524];cyclin-dependent protein serine/threonine kinase activity [GO:0004693];RNA polymerase II CTD heptapeptide repeat kinase activity [GO:0008353];phosphorylation of RNA polymerase II C-terminal domain [GO:0070816];positive regulation of transcription elongation from RNA polymerase II promoter…	ATP binding [GO:0005524];cyclin-dependent protein serine/threonine kinase activity [GO:0004693];RNA polymerase II CTD heptapeptide repeat kinase activity [GO:0008353]	GSRANDYVENNAPR	0.98103	0	15.9138	0	0	0	15.9138	0	0
A0A2C9U8S2	Protein kinase domain-containing protein	MANES_16G044700	A0A2C9U8S2_MANES	Manihot esculenta (Cassava) (Jatropha manihot)		integral component of membrane [GO:0016021];plasma membrane [GO:0005886]	integral component of membrane [GO:0016021];plasma membrane [GO:0005886];ATP binding [GO:0005524];protein serine kinase activity [GO:0106310];protein serine/threonine kinase activity [GO:0004674];protein serine/threonine/tyrosine kinase activity [GO:0004712]	ATP binding [GO:0005524];protein serine/threonine/tyrosine kinase activity [GO:0004712];protein serine/threonine kinase activity [GO:0004674];protein serine kinase activity [GO:0106310]	PTMSEVVKMLEGR	0.97527	0	15.9657	0	0	0	15.9657	0	0
A0A2C9VGX3	Protein kinase domain-containing protein	MANES_08G166400	A0A2C9VGX3_MANES	Manihot esculenta (Cassava) (Jatropha manihot)			ATP binding [GO:0005524];protein kinase activity [GO:0004672]	ATP binding [GO:0005524];protein kinase activity [GO:0004672]	LIGYCCEDDHRLLVYEFMFR	0.96797	0	16.1743	0	0	0	0	16.1743	0
A0A251L5X1	Protein kinase domain-containing protein	MANES_03G013800	A0A251L5X1_MANES	Manihot esculenta (Cassava) (Jatropha manihot)		integral component of membrane [GO:0016021]	integral component of membrane [GO:0016021];ATP binding [GO:0005524];protein kinase activity [GO:0004672]	ATP binding [GO:0005524];protein kinase activity [GO:0004672]	IGRGPFGDLWLATHHQMTEDYDEYHEVAVK	0.95635	0	16.222	0	0	0	0	0	16.222
A0A2C9VRU1	Protein kinase domain-containing protein	MANES_06G176000	A0A2C9VRU1_MANES	Manihot esculenta (Cassava) (Jatropha manihot)	signal transduction [GO:0007165]	cytoplasm [GO:0005737]	cytoplasm [GO:0005737];ATP binding [GO:0005524];protein kinase activity [GO:0004672];protein serine/threonine kinase activity [GO:0004674];signal transduction [GO:0007165]	ATP binding [GO:0005524];protein kinase activity [GO:0004672];protein serine/threonine kinase activity [GO:0004674]	SDYGSVHSVPQTSSEHDIQQFLHGFTSDSSSTKMK	0.99319	0	16.2867	0	0	0	0	0	16.2867
A0A2C9U4W2	Protein kinase domain-containing protein	MANES_17G018300	A0A2C9U4W2_MANES	Manihot esculenta (Cassava) (Jatropha manihot)			ATP binding [GO:0005524];protein serine/threonine kinase activity [GO:0004674]	ATP binding [GO:0005524];protein serine/threonine kinase activity [GO:0004674]	PSMKECAEVLWK	0.96826	0	16.4233	0	0	0	0	16.4233	0
A0A2C9WII3	Protein kinase domain-containing protein	MANES_01G068100	A0A2C9WII3_MANES	Manihot esculenta (Cassava) (Jatropha manihot)	intracellular signal transduction [GO:0035556];peptidyl-serine phosphorylation [GO:0018105];protein autophosphorylation [GO:0046777]	cytoplasm [GO:0005737];nucleus [GO:0005634]	cytoplasm [GO:0005737];nucleus [GO:0005634];ATP binding [GO:0005524];calcium-dependent protein serine/threonine kinase activity [GO:0009931];calmodulin binding [GO:0005516];calmodulin-dependent protein kinase activity [GO:0004683];intracellular signal transduction [GO:0035556];peptidyl-serine phosphorylation [GO:0018105];protein autophosphorylation [GO:0046777]	ATP binding [GO:0005524];calcium-dependent protein serine/threonine kinase activity [GO:0009931];calmodulin binding [GO:0005516];calmodulin-dependent protein kinase activity [GO:0004683]	MDIPNIHDINHPSFPSCK	0.95898	0	18.0327	0	0	0	18.0327	15.5695	0
A0A2C9W7L1	Protein kinase domain-containing protein	MANES_03G076600	A0A2C9W7L1_MANES	Manihot esculenta (Cassava) (Jatropha manihot)		integral component of membrane [GO:0016021];plasma membrane [GO:0005886]	integral component of membrane [GO:0016021];plasma membrane [GO:0005886];ATP binding [GO:0005524];protein serine kinase activity [GO:0106310];protein serine/threonine kinase activity [GO:0004674];protein serine/threonine/tyrosine kinase activity [GO:0004712]	ATP binding [GO:0005524];protein serine/threonine/tyrosine kinase activity [GO:0004712];protein serine/threonine kinase activity [GO:0004674];protein serine kinase activity [GO:0106310]	SLLHPSTVELWCVYFIFFSLLHTSSAQNATTDPAEVR	0.74603	10.387	12.7935	0	0	10.387	0	12.7935	0
A0A2C9VKZ9	Protein kinase domain-containing protein	MANES_07G129800	A0A2C9VKZ9_MANES	Manihot esculenta (Cassava) (Jatropha manihot)		integral component of membrane [GO:0016021]	integral component of membrane [GO:0016021];ATP binding [GO:0005524];protein homodimerization activity [GO:0042803];protein serine/threonine kinase activity [GO:0004674]	ATP binding [GO:0005524];protein homodimerization activity [GO:0042803];protein serine/threonine kinase activity [GO:0004674]	LVGYCEDGDEKLLVYEYMKNGALYDHLHDK	1	11.3469	12.466	0	11.3469	0	0	0	12.466
A0A2C9U6C4	Protein kinase domain-containing protein	MANES_17G057900	A0A2C9U6C4_MANES	Manihot esculenta (Cassava) (Jatropha manihot)		integral component of membrane [GO:0016021]	integral component of membrane [GO:0016021];ATP binding [GO:0005524];protein kinase activity [GO:0004672]	ATP binding [GO:0005524];protein kinase activity [GO:0004672]	LIFTSHVQQDYEVHIGHLKRFSFR	1.0124	11.4503	12.5896	11.4503	0	0	0	12.5896	0
A0A2C9UFN5	Protein kinase domain-containing protein	MANES_15G142700	A0A2C9UFN5_MANES	Manihot esculenta (Cassava) (Jatropha manihot)	intracellular signal transduction [GO:0035556];peptidyl-serine phosphorylation [GO:0018105];protein autophosphorylation [GO:0046777]	cytoplasm [GO:0005737];nucleus [GO:0005634]	cytoplasm [GO:0005737];nucleus [GO:0005634];ATP binding [GO:0005524];calcium-dependent protein serine/threonine kinase activity [GO:0009931];calmodulin binding [GO:0005516];calmodulin-dependent protein kinase activity [GO:0004683];intracellular signal transduction [GO:0035556];peptidyl-serine phosphorylation [GO:0018105];protein autophosphorylation [GO:0046777]	ATP binding [GO:0005524];calcium-dependent protein serine/threonine kinase activity [GO:0009931];calmodulin binding [GO:0005516];calmodulin-dependent protein kinase activity [GO:0004683]	AAIPEEGECESEDATGLDLDK	0.98599	11.7389	0	0	11.7389	0	0	0	0
A0A2C9W3C8	Protein kinase domain-containing protein	MANES_04G099300	A0A2C9W3C8_MANES	Manihot esculenta (Cassava) (Jatropha manihot)		integral component of membrane [GO:0016021]	integral component of membrane [GO:0016021];ATP binding [GO:0005524];protein kinase activity [GO:0004672]	ATP binding [GO:0005524];protein kinase activity [GO:0004672]	SMEDEDPLFMQIMEATENLNDKYIVGK	1.0567	11.7903	0	0	0	11.7903	0	0	0
A0A2C9UIR1	Protein kinase domain-containing protein	MANES_14G038000	A0A2C9UIR1_MANES	Manihot esculenta (Cassava) (Jatropha manihot)		integral component of membrane [GO:0016021]	integral component of membrane [GO:0016021];ATP binding [GO:0005524];protein kinase activity [GO:0004672]	ATP binding [GO:0005524];protein kinase activity [GO:0004672]	GLDHLHTGLQKTVIHGNLK	1.0019	12.131	0	12.131	0	0	0	0	0
A0A2C9WKL5	Protein kinase domain-containing protein	MANES_01G096300	A0A2C9WKL5_MANES	Manihot esculenta (Cassava) (Jatropha manihot)		integral component of membrane [GO:0016021]	integral component of membrane [GO:0016021];ATP binding [GO:0005524];protein kinase activity [GO:0004672];receptor serine/threonine kinase binding [GO:0033612]	ATP binding [GO:0005524];protein kinase activity [GO:0004672];receptor serine/threonine kinase binding [GO:0033612]	FIQERSTRAVDWR	0.95489	12.3349	0	12.3349	0	0	0	0	0
A0A2C9VKF2	Protein kinase domain-containing protein	MANES_07G108000	A0A2C9VKF2_MANES	Manihot esculenta (Cassava) (Jatropha manihot)			ATP binding [GO:0005524];protein kinase activity [GO:0004672]	ATP binding [GO:0005524];protein kinase activity [GO:0004672]	VSHGAAK	0.96759	12.3357	0	0	0	12.3357	0	0	0
A0A2C9VLN2	Protein kinase domain-containing protein	MANES_06G007900	A0A2C9VLN2_MANES	Manihot esculenta (Cassava) (Jatropha manihot)			ATP binding [GO:0005524];protein serine/threonine kinase activity [GO:0004674]	ATP binding [GO:0005524];protein serine/threonine kinase activity [GO:0004674]	SSGYESR	0.95475	12.3595	0	0	0	12.3595	0	0	0
A0A2C9VT57	Protein kinase domain-containing protein	MANES_06G151900	A0A2C9VT57_MANES	Manihot esculenta (Cassava) (Jatropha manihot)	protein autophosphorylation [GO:0046777]	integral component of membrane [GO:0016021];plasma membrane [GO:0005886]	integral component of membrane [GO:0016021];plasma membrane [GO:0005886];ATP binding [GO:0005524];protein kinase activity [GO:0004672];protein serine/threonine kinase activity [GO:0004674];protein autophosphorylation [GO:0046777]	ATP binding [GO:0005524];protein kinase activity [GO:0004672];protein serine/threonine kinase activity [GO:0004674]	IDDETLDIWLR	0.99595	12.4244	0	0	0	12.4244	0	0	0
A0A2C9UL51	Protein kinase domain-containing protein	MANES_14G138500	A0A2C9UL51_MANES	Manihot esculenta (Cassava) (Jatropha manihot)	signal transduction [GO:0007165]	cytoplasm [GO:0005737]	cytoplasm [GO:0005737];ATP binding [GO:0005524];protein kinase activity [GO:0004672];protein serine/threonine kinase activity [GO:0004674];signal transduction [GO:0007165]	ATP binding [GO:0005524];protein kinase activity [GO:0004672];protein serine/threonine kinase activity [GO:0004674]	SLMERCWASEPSDR	0.9759	12.7006	0	0	12.7006	0	0	0	0
A0A2C9US16	Protein kinase domain-containing protein	MANES_13G106200	A0A2C9US16_MANES	Manihot esculenta (Cassava) (Jatropha manihot)		integral component of membrane [GO:0016021]	integral component of membrane [GO:0016021];ATP binding [GO:0005524];protein kinase activity [GO:0004672]	ATP binding [GO:0005524];protein kinase activity [GO:0004672]	PLPPCSR	0.97933	13.1407	0	0	13.1407	0	0	0	0
A0A199UBG1	Protein kinase domain-containing protein	MANES_S040600	A0A199UBG1_MANES	Manihot esculenta (Cassava) (Jatropha manihot)			ATP binding [GO:0005524];protein serine/threonine kinase activity [GO:0004674]	ATP binding [GO:0005524];protein serine/threonine kinase activity [GO:0004674]	MLFCIDVCINNR	1	13.2179	0	0	13.2179	0	0	0	0
A0A2C9UFZ9	Protein kinase domain-containing protein	MANES_15G108900	A0A2C9UFZ9_MANES	Manihot esculenta (Cassava) (Jatropha manihot)		integral component of membrane [GO:0016021]	integral component of membrane [GO:0016021];ATP binding [GO:0005524];protein serine kinase activity [GO:0106310];protein serine/threonine kinase activity [GO:0004674];protein serine/threonine/tyrosine kinase activity [GO:0004712]	ATP binding [GO:0005524];protein serine/threonine/tyrosine kinase activity [GO:0004712];protein serine/threonine kinase activity [GO:0004674];protein serine kinase activity [GO:0106310]	KIGEGRFGEVYR	0.95254	13.2284	0	0	0	13.2284	0	0	0
A0A2C9VII4	Protein kinase domain-containing protein	MANES_07G046400	A0A2C9VII4_MANES	Manihot esculenta (Cassava) (Jatropha manihot)	protein autophosphorylation [GO:0046777]	plasma membrane [GO:0005886]	plasma membrane [GO:0005886];ATP binding [GO:0005524];protein kinase activity [GO:0004672];protein serine/threonine kinase activity [GO:0004674];protein autophosphorylation [GO:0046777]	ATP binding [GO:0005524];protein kinase activity [GO:0004672];protein serine/threonine kinase activity [GO:0004674]	RANPSSHQGFK	1	13.5201	0	13.5201	0	0	0	0	0
A0A2C9W5Z1	Protein kinase domain-containing protein	MANES_03G096300	A0A2C9W5Z1_MANES	Manihot esculenta (Cassava) (Jatropha manihot)	defense response to bacterium [GO:0042742];defense response to oomycetes [GO:0002229]	integral component of membrane [GO:0016021];plasma membrane [GO:0005886]	integral component of membrane [GO:0016021];plasma membrane [GO:0005886];ATP binding [GO:0005524];carbohydrate binding [GO:0030246];transmembrane receptor protein serine/threonine kinase activity [GO:0004675];defense response to bacterium [GO:0042742];defense response to oomycetes [GO:0002229]	ATP binding [GO:0005524];carbohydrate binding [GO:0030246];transmembrane receptor protein serine/threonine kinase activity [GO:0004675]	VLEGTASALHYLHNEYDQK	1.0019	13.6297	0	0	13.6297	0	0	0	0
A0A2C9VJI7	Protein kinase domain-containing protein	MANES_07G080500	A0A2C9VJI7_MANES	Manihot esculenta (Cassava) (Jatropha manihot)		integral component of membrane [GO:0016021]	integral component of membrane [GO:0016021];ATP binding [GO:0005524];protein kinase activity [GO:0004672]	ATP binding [GO:0005524];protein kinase activity [GO:0004672]	KENRESEVFDPFICDK	0.97549	13.6328	0	0	13.6328	0	0	0	0
A0A2C9VBI8	Protein kinase domain-containing protein	MANES_09G094700	A0A2C9VBI8_MANES	Manihot esculenta (Cassava) (Jatropha manihot)	defense response to bacterium [GO:0042742];defense response to oomycetes [GO:0002229]	integral component of membrane [GO:0016021];plasma membrane [GO:0005886]	integral component of membrane [GO:0016021];plasma membrane [GO:0005886];ATP binding [GO:0005524];carbohydrate binding [GO:0030246];transmembrane receptor protein serine/threonine kinase activity [GO:0004675];defense response to bacterium [GO:0042742];defense response to oomycetes [GO:0002229]	ATP binding [GO:0005524];carbohydrate binding [GO:0030246];transmembrane receptor protein serine/threonine kinase activity [GO:0004675]	VTLNWEQR	0.9687	13.9564	15.6494	0	0	13.9564	0	15.6494	0
A0A2C9W7R7	Protein kinase domain-containing protein	MANES_03G154400	A0A2C9W7R7_MANES	Manihot esculenta (Cassava) (Jatropha manihot)		integral component of membrane [GO:0016021]	integral component of membrane [GO:0016021];ATP binding [GO:0005524];protein kinase activity [GO:0004672]	ATP binding [GO:0005524];protein kinase activity [GO:0004672]	LRDYKMSSR	0.94829	14.1604	0	0	14.1604	0	0	0	0
A0A2C9UZJ3	Protein kinase domain-containing protein	MANES_11G042500	A0A2C9UZJ3_MANES	Manihot esculenta (Cassava) (Jatropha manihot)			ATP binding [GO:0005524];protein kinase activity [GO:0004672]	ATP binding [GO:0005524];protein kinase activity [GO:0004672]	LIVYEFVSNNCLKSHIYVGR	0.96765	14.4882	0	0	14.4882	0	0	0	0
A0A2C9V3J1	Protein kinase domain-containing protein	MANES_10G054200	A0A2C9V3J1_MANES	Manihot esculenta (Cassava) (Jatropha manihot)		integral component of membrane [GO:0016021]	integral component of membrane [GO:0016021];ATP binding [GO:0005524];protein kinase activity [GO:0004672]	ATP binding [GO:0005524];protein kinase activity [GO:0004672]	SNKELPAGSSLNEDSLQR	0.97965	14.6585	0	14.6585	0	0	0	0	0
A0A2C9UPC3	Protein kinase domain-containing protein	MANES_13G069600	A0A2C9UPC3_MANES	Manihot esculenta (Cassava) (Jatropha manihot)			ATP binding [GO:0005524];protein kinase activity [GO:0004672]	ATP binding [GO:0005524];protein kinase activity [GO:0004672]	GNSTEAK	0.95648	15.0592	0	0	15.0592	0	0	0	0
A0A2C9VNY5	Protein kinase domain-containing protein	MANES_06G001300	A0A2C9VNY5_MANES	Manihot esculenta (Cassava) (Jatropha manihot)	peptidyl-serine phosphorylation [GO:0018105];peptidyl-threonine phosphorylation [GO:0018107]	cytoplasm [GO:0005737]	cytoplasm [GO:0005737];ATP binding [GO:0005524];protein serine/threonine kinase activity [GO:0004674];protein tyrosine kinase activity [GO:0004713];peptidyl-serine phosphorylation [GO:0018105];peptidyl-threonine phosphorylation [GO:0018107]	ATP binding [GO:0005524];protein serine/threonine kinase activity [GO:0004674];protein tyrosine kinase activity [GO:0004713]	FERDGPVVK	0.95947	15.1515	15.4416	15.1515	0	0	15.4416	0	0
A0A2C9VGA9	Protein kinase domain-containing protein	MANES_08G090800	A0A2C9VGA9_MANES	Manihot esculenta (Cassava) (Jatropha manihot)		integral component of membrane [GO:0016021];plasma membrane [GO:0005886]	integral component of membrane [GO:0016021];plasma membrane [GO:0005886];ATP binding [GO:0005524];protein serine/threonine kinase activity [GO:0004674]	ATP binding [GO:0005524];protein serine/threonine kinase activity [GO:0004674]	IGVSCSSSSPR	0.66667	15.2069	0	15.2069	0	0	0	0	0
A0A2C9VFU9	Protein kinase domain-containing protein	MANES_08G126700	A0A2C9VFU9_MANES	Manihot esculenta (Cassava) (Jatropha manihot)	signal transduction [GO:0007165]	cytoplasm [GO:0005737]	cytoplasm [GO:0005737];ATP binding [GO:0005524];protein kinase activity [GO:0004672];protein serine/threonine kinase activity [GO:0004674];signal transduction [GO:0007165]	ATP binding [GO:0005524];protein kinase activity [GO:0004672];protein serine/threonine kinase activity [GO:0004674]	KFLDQDFSGAALAEFKR	1.0424	15.2668	0	0	15.2668	0	0	0	0
A0A2C9W138	Protein kinase domain-containing protein	MANES_04G100300	A0A2C9W138_MANES	Manihot esculenta (Cassava) (Jatropha manihot)	cell surface receptor signaling pathway [GO:0007166]	integral component of membrane [GO:0016021];plasma membrane [GO:0005886]	integral component of membrane [GO:0016021];plasma membrane [GO:0005886];ATP binding [GO:0005524];calcium ion binding [GO:0005509];polysaccharide binding [GO:0030247];protein kinase activity [GO:0004672];cell surface receptor signaling pathway [GO:0007166]	ATP binding [GO:0005524];calcium ion binding [GO:0005509];polysaccharide binding [GO:0030247];protein kinase activity [GO:0004672]	LYKLIKK	0.96559	15.6032	0	0	0	15.6032	0	0	0
A0A2C9V288	Protein kinase domain-containing protein	MANES_10G015600	A0A2C9V288_MANES	Manihot esculenta (Cassava) (Jatropha manihot)	hormone-mediated signaling pathway [GO:0009755]	integral component of membrane [GO:0016021];plasma membrane [GO:0005886]	integral component of membrane [GO:0016021];plasma membrane [GO:0005886];ATP binding [GO:0005524];protein kinase activity [GO:0004672];hormone-mediated signaling pathway [GO:0009755]	ATP binding [GO:0005524];protein kinase activity [GO:0004672]	NKLMGSIPK	0.95939	15.6589	0	0	0	15.6589	0	0	0
A0A251LCY0	Protein kinase domain-containing protein	MANES_03G205200	A0A251LCY0_MANES	Manihot esculenta (Cassava) (Jatropha manihot)			ATP binding [GO:0005524];protein kinase activity [GO:0004672]	ATP binding [GO:0005524];protein kinase activity [GO:0004672]	VSNKVKSK	0.96953	15.806	0	0	15.806	0	0	0	0
A0A2C9VTX5	Protein kinase domain-containing protein	MANES_06G175900	A0A2C9VTX5_MANES	Manihot esculenta (Cassava) (Jatropha manihot)	signal transduction [GO:0007165]	cytoplasm [GO:0005737]	cytoplasm [GO:0005737];ATP binding [GO:0005524];protein kinase activity [GO:0004672];protein serine/threonine kinase activity [GO:0004674];signal transduction [GO:0007165]	ATP binding [GO:0005524];protein kinase activity [GO:0004672];protein serine/threonine kinase activity [GO:0004674]	NSTLHGLASSSGNNLEQLDR	0.9591	16.5397	0	16.5397	0	0	0	0	0
A0A2C9UBG2	Protein kinase domain-containing protein	MANES_16G100200	A0A2C9UBG2_MANES	Manihot esculenta (Cassava) (Jatropha manihot)	endocytosis [GO:0006897];peptidyl-serine phosphorylation [GO:0018105]	cytoplasm [GO:0005737];nucleus [GO:0005634]	cytoplasm [GO:0005737];nucleus [GO:0005634];ATP binding [GO:0005524];protein serine/threonine kinase activity [GO:0004674];endocytosis [GO:0006897];peptidyl-serine phosphorylation [GO:0018105]	ATP binding [GO:0005524];protein serine/threonine kinase activity [GO:0004674]	TTDASPGTMHKISSGQRSPPR	0.9812	16.6381	0	0	16.6381	0	0	0	0
A0A2C9UXY8	Protein kinase domain-containing protein	MANES_12G151900	A0A2C9UXY8_MANES	Manihot esculenta (Cassava) (Jatropha manihot)	intracellular signal transduction [GO:0035556];protein phosphorylation [GO:0006468]	cytoplasm [GO:0005737]	cytoplasm [GO:0005737];ATP binding [GO:0005524];protein serine/threonine kinase activity [GO:0004674];intracellular signal transduction [GO:0035556];protein phosphorylation [GO:0006468]	ATP binding [GO:0005524];protein serine/threonine kinase activity [GO:0004674]	IDEVLQSPEDLER	0.96182	16.6941	14.7157	0	0	16.6941	0	14.7157	0
A0A2C9UAW8	Protein kinase domain-containing protein	MANES_16G109000	A0A2C9UAW8_MANES	Manihot esculenta (Cassava) (Jatropha manihot)		integral component of membrane [GO:0016021]	integral component of membrane [GO:0016021];ATP binding [GO:0005524];protein kinase activity [GO:0004672]	ATP binding [GO:0005524];protein kinase activity [GO:0004672]	IPIGASWR	0.96972	17.3673	0	17.3673	0	0	0	0	0
A0A2C9UFZ6	Protein kinase domain-containing protein	MANES_15G137200	A0A2C9UFZ6_MANES	Manihot esculenta (Cassava) (Jatropha manihot)		integral component of membrane [GO:0016021]	integral component of membrane [GO:0016021];ATP binding [GO:0005524];protein kinase activity [GO:0004672]	ATP binding [GO:0005524];protein kinase activity [GO:0004672]	MGSGVVSEK	0.97683	17.5761	16.8163	13.1777	17.5761	0	0	0	16.8163
A0A2C9U4I1	Protein kinase domain-containing protein	MANES_17G005600	A0A2C9U4I1_MANES	Manihot esculenta (Cassava) (Jatropha manihot)	cellulose biosynthetic process [GO:0030244]	integral component of membrane [GO:0016021];plasma membrane [GO:0005886]	integral component of membrane [GO:0016021];plasma membrane [GO:0005886];ATP binding [GO:0005524];protein serine/threonine kinase activity [GO:0004674];cellulose biosynthetic process [GO:0030244]	ATP binding [GO:0005524];protein serine/threonine kinase activity [GO:0004674]	MNEGFDRFFER	0.95984	17.728	0	13.3526	0	17.728	0	0	0
A0A2C9VVU4	Protein kinase domain-containing protein	MANES_05G132300	A0A2C9VVU4_MANES	Manihot esculenta (Cassava) (Jatropha manihot)		integral component of membrane [GO:0016021]	integral component of membrane [GO:0016021];ATP binding [GO:0005524];polysaccharide binding [GO:0030247];protein serine/threonine kinase activity [GO:0004674]	ATP binding [GO:0005524];polysaccharide binding [GO:0030247];protein serine/threonine kinase activity [GO:0004674]	QLPLCLR	0.96748	17.7575	0	0	0	17.7575	0	0	0
A0A2C9VMQ9	Protein kinase domain-containing protein	MANES_06G040500	A0A2C9VMQ9_MANES	Manihot esculenta (Cassava) (Jatropha manihot)	negative regulation of secondary growth [GO:2000604]	integral component of membrane [GO:0016021]	integral component of membrane [GO:0016021];ATP binding [GO:0005524];protein kinase activity [GO:0004672];negative regulation of secondary growth [GO:2000604]	ATP binding [GO:0005524];protein kinase activity [GO:0004672]	MDLANNK	0.96883	17.8791	0	0	0	17.8791	0	0	0
A0A2C9VZN4	Protein kinase domain-containing protein	MANES_04G045500	A0A2C9VZN4_MANES	Manihot esculenta (Cassava) (Jatropha manihot)			ATP binding [GO:0005524];protein serine/threonine kinase activity [GO:0004674]	ATP binding [GO:0005524];protein serine/threonine kinase activity [GO:0004674]	GGTEGYMAPELFYK	0.96692	17.9467	17.5013	16.7782	17.0813	17.9467	0	17.5013	15.6892
A0A2C9U428	Protein kinase domain-containing protein	MANES_17G018200	A0A2C9U428_MANES	Manihot esculenta (Cassava) (Jatropha manihot)	peptidyl-serine phosphorylation [GO:0018105]	cytoplasm [GO:0005737]	cytoplasm [GO:0005737];ATP binding [GO:0005524];protein serine/threonine kinase activity [GO:0004674];peptidyl-serine phosphorylation [GO:0018105]	ATP binding [GO:0005524];protein serine/threonine kinase activity [GO:0004674]	TYLGSHQ	0.96745	18.0417	0	0	18.0417	0	0	0	0
A0A2C9UU73	Protein SDA1	MANES_12G019500	A0A2C9UU73_MANES	Manihot esculenta (Cassava) (Jatropha manihot)	actin cytoskeleton organization [GO:0030036];protein transport [GO:0015031];ribosomal large subunit biogenesis [GO:0042273];ribosomal large subunit export from nucleus [GO:0000055]	nucleolus [GO:0005730]	nucleolus [GO:0005730];actin cytoskeleton organization [GO:0030036];protein transport [GO:0015031];ribosomal large subunit biogenesis [GO:0042273];ribosomal large subunit export from nucleus [GO:0000055]		YVQPHQR	0.95432	18.3782	0	14.1392	18.3782	0	0	0	0
A0A2C9VSA8	Protein translocase subunit SecA	MANES_05G009000	A0A2C9VSA8_MANES	Manihot esculenta (Cassava) (Jatropha manihot)	protein import [GO:0017038];protein targeting [GO:0006605]	membrane [GO:0016020]	membrane [GO:0016020];ABC-type protein transporter activity [GO:0015462];ATP binding [GO:0005524];chloroplast protein-transporting ATPase activity [GO:0016464];protein import [GO:0017038];protein targeting [GO:0006605]	ABC-type protein transporter activity [GO:0015462];ATP binding [GO:0005524];chloroplast protein-transporting ATPase activity [GO:0016464]	VEDLPIESKMLTK	0.9745	14.5899	0	0	14.5899	0	0	0	0
A0A2C9UPE0	Protein ZIP4 homolog	MANES_13G056300	A0A2C9UPE0_MANES	Manihot esculenta (Cassava) (Jatropha manihot)	female meiotic nuclear division [GO:0007143];male meiotic nuclear division [GO:0007140];resolution of meiotic recombination intermediates [GO:0000712]	chromosome [GO:0005694]	chromosome [GO:0005694];female meiotic nuclear division [GO:0007143];male meiotic nuclear division [GO:0007140];resolution of meiotic recombination intermediates [GO:0000712]		ARTAWEVSDR	0.95919	0	14.997	0	0	0	0	0	14.997
A0A2C9VJ74	PsbP domain-containing protein	MANES_07G016300	A0A2C9VJ74_MANES	Manihot esculenta (Cassava) (Jatropha manihot)	photosynthesis [GO:0015979]	chloroplast [GO:0009507];extrinsic component of membrane [GO:0019898];photosystem II oxygen evolving complex [GO:0009654]	chloroplast [GO:0009507];extrinsic component of membrane [GO:0019898];photosystem II oxygen evolving complex [GO:0009654];calcium ion binding [GO:0005509];photosynthesis [GO:0015979]	calcium ion binding [GO:0005509]	LHAVVDSFNIFSV	0.96046	13.3144	0	0	0	13.3144	0	0	0
A0A2C9WC71	PsbP domain-containing protein	MANES_02G089900	A0A2C9WC71_MANES	Manihot esculenta (Cassava) (Jatropha manihot)	photosynthesis [GO:0015979]	chloroplast [GO:0009507];extrinsic component of membrane [GO:0019898];photosystem II oxygen evolving complex [GO:0009654]	chloroplast [GO:0009507];extrinsic component of membrane [GO:0019898];photosystem II oxygen evolving complex [GO:0009654];calcium ion binding [GO:0005509];photosynthesis [GO:0015979]	calcium ion binding [GO:0005509]	EFPGQVLR	0.95629	16.7255	14.8205	15.0705	16.7255	0	0	14.8205	0
A0A251JEI7	PSI-F	MANES_16G056000	A0A251JEI7_MANES	Manihot esculenta (Cassava) (Jatropha manihot)	photosynthesis [GO:0015979]	integral component of membrane [GO:0016021];photosystem I reaction center [GO:0009538]	integral component of membrane [GO:0016021];photosystem I reaction center [GO:0009538];mRNA binding [GO:0003729];protein domain specific binding [GO:0019904];photosynthesis [GO:0015979]	mRNA binding [GO:0003729];protein domain specific binding [GO:0019904]	LYAPDSAPALAIK	0.95977	16.4941	0	0	16.4941	0	0	0	0
A0A2C9U4V2	PSP domain-containing protein	MANES_17G042900	A0A2C9U4V2_MANES	Manihot esculenta (Cassava) (Jatropha manihot)	mRNA splicing, via spliceosome [GO:0000398]	catalytic step 2 spliceosome [GO:0071013];precatalytic spliceosome [GO:0071011];U12-type spliceosomal complex [GO:0005689];U2 snRNP [GO:0005686];U2-type spliceosomal complex [GO:0005684]	catalytic step 2 spliceosome [GO:0071013];precatalytic spliceosome [GO:0071011];U12-type spliceosomal complex [GO:0005689];U2 snRNP [GO:0005686];U2-type spliceosomal complex [GO:0005684];mRNA splicing, via spliceosome [GO:0000398]		MQEKEGK	0.96478	18.093	0	0	0	18.093	0	0	0
A0A2C9WG36	PUM-HD domain-containing protein	MANES_02G129900	A0A2C9WG36_MANES	Manihot esculenta (Cassava) (Jatropha manihot)	posttranscriptional regulation of gene expression [GO:0010608];regulation of translation [GO:0006417]	cytoplasm [GO:0005737]	cytoplasm [GO:0005737];mRNA binding [GO:0003729];posttranscriptional regulation of gene expression [GO:0010608];regulation of translation [GO:0006417]	mRNA binding [GO:0003729]	RQEADDLER	1.006	0	16.2903	0	0	0	0	16.2903	0
V9NC38	Purple acid phosphatase (EC 3.1.3.2)	PAP15-1	V9NC38_MANES	Manihot esculenta (Cassava) (Jatropha manihot)			acid phosphatase activity [GO:0003993];metal ion binding [GO:0046872]	acid phosphatase activity [GO:0003993];metal ion binding [GO:0046872]	PVTVPLDK	0.9664	0	12.968	0	0	0	12.968	0	0
A0A2C9WLL9	PWI domain-containing protein	MANES_01G169300	A0A2C9WLL9_MANES	Manihot esculenta (Cassava) (Jatropha manihot)	mRNA processing [GO:0006397]		mRNA processing [GO:0006397]		LASLSPSPER	0.96095	0	15.8476	0	0	0	0	0	15.8476
A0A2C9V4D0	PWWP domain-containing protein	MANES_10G041700	A0A2C9V4D0_MANES	Manihot esculenta (Cassava) (Jatropha manihot)					GVSGSTVLESSKETVSDGVASGDSAETR	0.95716	0	13.0904	0	0	0	0	13.0904	12.3631
A0A2C9UJM1	PWWP domain-containing protein	MANES_14G065400	A0A2C9UJM1_MANES	Manihot esculenta (Cassava) (Jatropha manihot)					SLDRLSDVNVNMATDGLFVK	0.96864	0	14.3528	0	0	0	14.3528	0	0
A0A2C9V8B2	PX domain-containing protein	MANES_09G053000	A0A2C9V8B2_MANES	Manihot esculenta (Cassava) (Jatropha manihot)		endosome [GO:0005768];membrane [GO:0016020]	endosome [GO:0005768];membrane [GO:0016020];phosphatidylinositol binding [GO:0035091]	phosphatidylinositol binding [GO:0035091]	HRELGQSLSDFGK	0.97039	0	12.4637	0	0	0	0	0	12.4637
A0A2C9UJI5	PX domain-containing protein	MANES_14G064400	A0A2C9UJI5_MANES	Manihot esculenta (Cassava) (Jatropha manihot)		endosome [GO:0005768];membrane [GO:0016020]	endosome [GO:0005768];membrane [GO:0016020];phosphatidylinositol binding [GO:0035091]	phosphatidylinositol binding [GO:0035091]	VDDSNIFDNQETGNLK	0.99923	0	14.336	0	0	0	0	0	14.336
A0A2C9U5A3	Pyruvate decarboxylase (EC 4.1.1.1)	MANES_17G053600	A0A2C9U5A3_MANES	Manihot esculenta (Cassava) (Jatropha manihot)		cytosol [GO:0005829]	cytosol [GO:0005829];carboxy-lyase activity [GO:0016831];magnesium ion binding [GO:0000287];pyruvate decarboxylase activity [GO:0004737];thiamine pyrophosphate binding [GO:0030976]	carboxy-lyase activity [GO:0016831];magnesium ion binding [GO:0000287];pyruvate decarboxylase activity [GO:0004737];thiamine pyrophosphate binding [GO:0030976]	HIQQMLSGDTAVIAETGDSWFNCQKLR	0.95548	13.6525	0	0	13.6525	0	0	0	0
A0A2C9VVL7	R3H-assoc domain-containing protein	MANES_05G074400	A0A2C9VVL7_MANES	Manihot esculenta (Cassava) (Jatropha manihot)			nucleic acid binding [GO:0003676]	nucleic acid binding [GO:0003676]	LLMELVPR	0.96903	13.1175	14.2782	0	13.1175	0	14.2782	0	0
A0A251KQD0	Rab-GAP TBC domain-containing protein	MANES_08G001400	A0A251KQD0_MANES	Manihot esculenta (Cassava) (Jatropha manihot)					EQEAAMLQVLMR	0.96984	0	17.1819	0	0	0	17.1819	0	0
A0A2C9WK54	Rab-GAP TBC domain-containing protein	MANES_01G038300	A0A2C9WK54_MANES	Manihot esculenta (Cassava) (Jatropha manihot)	activation of GTPase activity [GO:0090630];intracellular protein transport [GO:0006886]		GTPase activator activity [GO:0005096];activation of GTPase activity [GO:0090630];intracellular protein transport [GO:0006886]	GTPase activator activity [GO:0005096]	RLFTPDGRFCDGDGGIQFLK	0.97594	17.0265	0	0	17.0265	0	0	0	0
A0A2C9W1W1	RanBD1 domain-containing protein	MANES_04G122500	A0A2C9W1W1_MANES	Manihot esculenta (Cassava) (Jatropha manihot)	intracellular transport [GO:0046907];mRNA transport [GO:0051028];protein transport [GO:0015031];regulation of catalytic activity [GO:0050790]	cytoplasm [GO:0005737];nuclear pore [GO:0005643]	cytoplasm [GO:0005737];nuclear pore [GO:0005643];intracellular transport [GO:0046907];mRNA transport [GO:0051028];protein transport [GO:0015031];regulation of catalytic activity [GO:0050790]		GNYRLILNASLYSDMK	0.9557	13.8159	0	0	13.8159	0	0	0	0
A0A2C9U7N6	RanBP2-type domain-containing protein	MANES_16G005800	A0A2C9U7N6_MANES	Manihot esculenta (Cassava) (Jatropha manihot)	double-strand break repair [GO:0006302]	cytoplasm [GO:0005737];PML body [GO:0016605]	cytoplasm [GO:0005737];PML body [GO:0016605];5'-tyrosyl-DNA phosphodiesterase activity [GO:0070260];metal ion binding [GO:0046872];single-stranded DNA binding [GO:0003697];double-strand break repair [GO:0006302]	5'-tyrosyl-DNA phosphodiesterase activity [GO:0070260];metal ion binding [GO:0046872];single-stranded DNA binding [GO:0003697]	NSACEICGTRGSLSSLSSFEVLNDVGPDEDLDSSIGSVFVPLR	1.04	11.9221	12.3904	11.9221	0	0	0	0	12.3904
A0A2C9V1Z6	RBR-type E3 ubiquitin transferase (EC 2.3.2.31)	MANES_11G099900	A0A2C9V1Z6_MANES	Manihot esculenta (Cassava) (Jatropha manihot)	positive regulation of proteasomal ubiquitin-dependent protein catabolic process [GO:0032436];protein polyubiquitination [GO:0000209];ubiquitin-dependent protein catabolic process [GO:0006511]	cytoplasm [GO:0005737];ubiquitin ligase complex [GO:0000151]	cytoplasm [GO:0005737];ubiquitin ligase complex [GO:0000151];metal ion binding [GO:0046872];ubiquitin conjugating enzyme binding [GO:0031624];ubiquitin protein ligase activity [GO:0061630];positive regulation of proteasomal ubiquitin-dependent protein catabolic process [GO:0032436];protein polyubiquitination [GO:0000209];ubiquitin-dependent protein catabolic process [GO:0006511]	metal ion binding [GO:0046872];ubiquitin conjugating enzyme binding [GO:0031624];ubiquitin protein ligase activity [GO:0061630]	IVVCSCEVKNFTCPICYER	0.97018	0	15.9064	0	0	0	15.9064	0	0
A0A2C9U487	Receptor-like serine/threonine-protein kinase (EC 2.7.11.1)	MANES_17G032400	A0A2C9U487_MANES	Manihot esculenta (Cassava) (Jatropha manihot)	recognition of pollen [GO:0048544]	integral component of membrane [GO:0016021]	integral component of membrane [GO:0016021];ATP binding [GO:0005524];protein serine kinase activity [GO:0106310];protein serine/threonine kinase activity [GO:0004674];protein serine/threonine/tyrosine kinase activity [GO:0004712];recognition of pollen [GO:0048544]	ATP binding [GO:0005524];protein serine/threonine/tyrosine kinase activity [GO:0004712];protein serine/threonine kinase activity [GO:0004674];protein serine kinase activity [GO:0106310]	YFSEGPNSYFMYTPSNISELVRFHLQWDGIEK	1.0168	0	13.7802	0	0	0	13.7802	0	0
A0A2C9V7G1	Receptor-like serine/threonine-protein kinase (EC 2.7.11.1)	MANES_09G025000	A0A2C9V7G1_MANES	Manihot esculenta (Cassava) (Jatropha manihot)	recognition of pollen [GO:0048544]	integral component of membrane [GO:0016021]	integral component of membrane [GO:0016021];ATP binding [GO:0005524];protein serine kinase activity [GO:0106310];protein serine/threonine kinase activity [GO:0004674];protein serine/threonine/tyrosine kinase activity [GO:0004712];recognition of pollen [GO:0048544]	ATP binding [GO:0005524];protein serine/threonine/tyrosine kinase activity [GO:0004712];protein serine/threonine kinase activity [GO:0004674];protein serine kinase activity [GO:0106310]	CFAQDCK	1.0045	0	14.0729	0	0	0	10.319	0	14.0729
A0A2C9UPE4	Receptor-like serine/threonine-protein kinase (EC 2.7.11.1)	MANES_13G071300	A0A2C9UPE4_MANES	Manihot esculenta (Cassava) (Jatropha manihot)	recognition of pollen [GO:0048544]	integral component of membrane [GO:0016021]	integral component of membrane [GO:0016021];ATP binding [GO:0005524];protein serine kinase activity [GO:0106310];protein serine/threonine kinase activity [GO:0004674];protein serine/threonine/tyrosine kinase activity [GO:0004712];recognition of pollen [GO:0048544]	ATP binding [GO:0005524];protein serine/threonine/tyrosine kinase activity [GO:0004712];protein serine/threonine kinase activity [GO:0004674];protein serine kinase activity [GO:0106310]	LEGVASQGER	0.96073	0	15.8678	0	0	0	15.8678	0	15.0282
A0A2C9U805	Receptor-like serine/threonine-protein kinase (EC 2.7.11.1)	MANES_16G018200	A0A2C9U805_MANES	Manihot esculenta (Cassava) (Jatropha manihot)	recognition of pollen [GO:0048544]		ATP binding [GO:0005524];protein serine kinase activity [GO:0106310];protein serine/threonine kinase activity [GO:0004674];protein serine/threonine/tyrosine kinase activity [GO:0004712];recognition of pollen [GO:0048544]	ATP binding [GO:0005524];protein serine/threonine/tyrosine kinase activity [GO:0004712];protein serine/threonine kinase activity [GO:0004674];protein serine kinase activity [GO:0106310]	GTPWPCGR	1	12.6043	0	12.6043	0	0	0	0	0
A0A2C9UYH0	Receptor-like serine/threonine-protein kinase (EC 2.7.11.1)	MANES_11G045600	A0A2C9UYH0_MANES	Manihot esculenta (Cassava) (Jatropha manihot)		integral component of membrane [GO:0016021]	integral component of membrane [GO:0016021];ATP binding [GO:0005524];protein serine kinase activity [GO:0106310];protein serine/threonine kinase activity [GO:0004674];protein serine/threonine/tyrosine kinase activity [GO:0004712]	ATP binding [GO:0005524];protein serine/threonine/tyrosine kinase activity [GO:0004712];protein serine/threonine kinase activity [GO:0004674];protein serine kinase activity [GO:0106310]	LIGCCIQREEK	0.95327	12.8994	0	0	0	12.8994	0	0	0
A0A2C9UIY6	Receptor-like serine/threonine-protein kinase (EC 2.7.11.1)	MANES_14G015000	A0A2C9UIY6_MANES	Manihot esculenta (Cassava) (Jatropha manihot)	recognition of pollen [GO:0048544]	integral component of membrane [GO:0016021]	integral component of membrane [GO:0016021];ATP binding [GO:0005524];protein serine kinase activity [GO:0106310];protein serine/threonine kinase activity [GO:0004674];protein serine/threonine/tyrosine kinase activity [GO:0004712];recognition of pollen [GO:0048544]	ATP binding [GO:0005524];protein serine/threonine/tyrosine kinase activity [GO:0004712];protein serine/threonine kinase activity [GO:0004674];protein serine kinase activity [GO:0106310]	TQHKNLVR	0.95973	13.9833	0	13.9833	0	0	0	0	0
A0A199UBJ8	Receptor-like serine/threonine-protein kinase (EC 2.7.11.1)	MANES_S052400	A0A199UBJ8_MANES	Manihot esculenta (Cassava) (Jatropha manihot)	recognition of pollen [GO:0048544]	integral component of membrane [GO:0016021]	integral component of membrane [GO:0016021];ATP binding [GO:0005524];protein serine kinase activity [GO:0106310];protein serine/threonine kinase activity [GO:0004674];protein serine/threonine/tyrosine kinase activity [GO:0004712];recognition of pollen [GO:0048544]	ATP binding [GO:0005524];protein serine/threonine/tyrosine kinase activity [GO:0004712];protein serine/threonine kinase activity [GO:0004674];protein serine kinase activity [GO:0106310]	FNIIVGIAR	0.9434	14.363	0	0	14.363	0	0	0	0
A0A2C9WC49	Receptor-like serine/threonine-protein kinase (EC 2.7.11.1)	MANES_02G087600	A0A2C9WC49_MANES	Manihot esculenta (Cassava) (Jatropha manihot)		integral component of membrane [GO:0016021]	integral component of membrane [GO:0016021];ATP binding [GO:0005524];protein serine kinase activity [GO:0106310];protein serine/threonine kinase activity [GO:0004674];protein serine/threonine/tyrosine kinase activity [GO:0004712]	ATP binding [GO:0005524];protein serine/threonine/tyrosine kinase activity [GO:0004712];protein serine/threonine kinase activity [GO:0004674];protein serine kinase activity [GO:0106310]	MMKVAAWCLQKDHAMR	0.96254	14.6034	0	0	0	14.6034	0	0	0
A0A2C9UR04	Remorin_C domain-containing protein	MANES_13G124000	A0A2C9UR04_MANES	Manihot esculenta (Cassava) (Jatropha manihot)	response to organic substance [GO:0010033];response to oxygen-containing compound [GO:1901700];response to stress [GO:0006950]		response to organic substance [GO:0010033];response to oxygen-containing compound [GO:1901700];response to stress [GO:0006950]		RDMATQMSPEDSTSSTPR	0.97026	16.0747	0	16.0747	0	0	0	0	0
A0A2C9UKD1	Replication termination factor 2	MANES_14G111500	A0A2C9UKD1_MANES	Manihot esculenta (Cassava) (Jatropha manihot)	mitotic DNA replication termination [GO:1902979]	nucleus [GO:0005634]	nucleus [GO:0005634];mitotic DNA replication termination [GO:1902979]		ETFSCRSLPLGR	0.96567	0	16.6197	0	0	0	16.6197	0	0
A0A251J000	Reticulon-like protein	MANES_16G087200	A0A251J000_MANES	Manihot esculenta (Cassava) (Jatropha manihot)	steroid biosynthetic process [GO:0006694]	endoplasmic reticulum membrane [GO:0005789];integral component of membrane [GO:0016021]	endoplasmic reticulum membrane [GO:0005789];integral component of membrane [GO:0016021];3-beta-hydroxy-delta5-steroid dehydrogenase activity [GO:0003854];oxidoreductase activity, acting on the CH-OH group of donors, NAD or NADP as acceptor [GO:0016616];steroid biosynthetic process [GO:0006694]	3-beta-hydroxy-delta5-steroid dehydrogenase activity [GO:0003854];oxidoreductase activity, acting on the CH-OH group of donors, NAD or NADP as acceptor [GO:0016616]	PSSIFGPGDR	0.98964	0	12.0179	0	0	0	0	0	12.0179
A0A2C9VPT1	Reticulon-like protein	MANES_06G065100	A0A2C9VPT1_MANES	Manihot esculenta (Cassava) (Jatropha manihot)	response to bacterium [GO:0009617]	endoplasmic reticulum membrane [GO:0005789];integral component of membrane [GO:0016021]	endoplasmic reticulum membrane [GO:0005789];integral component of membrane [GO:0016021];response to bacterium [GO:0009617]		NLFENFNKR	0.97989	0	12.2618	0	0	0	0	0	12.2618
A0A2C9WK04	Retrotran_gag_3 domain-containing protein (Fragment)	MANES_01G039900	A0A2C9WK04_MANES	Manihot esculenta (Cassava) (Jatropha manihot)					DKLGFINGKCK	0.96065	0	14.7651	0	0	0	0	14.7651	0
A0A2C9WGY9	Retrotrans_gag domain-containing protein	MANES_02G197500	A0A2C9WGY9_MANES	Manihot esculenta (Cassava) (Jatropha manihot)			aspartic-type endopeptidase activity [GO:0004190]	aspartic-type endopeptidase activity [GO:0004190]	TLQEEEKGNEEEEQK	0.96383	0	15.2792	0	0	0	15.2792	0	0
A0A2C9VCM9	Reverse transcriptase Ty1/copia-type domain-containing protein	MANES_08G013900	A0A2C9VCM9_MANES	Manihot esculenta (Cassava) (Jatropha manihot)					EALCLGERVIMYLPR	0.95641	15.7639	0	15.7639	0	0	0	0	0
A0A2C9WIQ0	RF_PROK_I domain-containing protein	MANES_01G073500	A0A2C9WIQ0_MANES	Manihot esculenta (Cassava) (Jatropha manihot)			translation release factor activity [GO:0003747]	translation release factor activity [GO:0003747]	IAKMAAIGEQKR	0.95307	0	13.6323	0	0	0	13.6323	0	0
A0A2C9UQS6	Rhamnogalacturonan endolyase (EC 4.2.2.23)	MANES_13G102800	A0A2C9UQS6_MANES	Manihot esculenta (Cassava) (Jatropha manihot)	carbohydrate metabolic process [GO:0005975]	extracellular region [GO:0005576]	extracellular region [GO:0005576];carbohydrate binding [GO:0030246];rhamnogalacturonan endolyase activity [GO:0102210];carbohydrate metabolic process [GO:0005975]	carbohydrate binding [GO:0030246];rhamnogalacturonan endolyase activity [GO:0102210]	FHFMAVSDDRQR	0.95435	11.5869	0	11.5869	0	0	0	0	0
A0A2C9V1K9	Ribonuclease P (EC 3.1.26.5)	MANES_11G160000	A0A2C9V1K9_MANES	Manihot esculenta (Cassava) (Jatropha manihot)	tRNA 5'-leader removal [GO:0001682]	intracellular organelle [GO:0043229]	intracellular organelle [GO:0043229];ribonuclease P activity [GO:0004526];tRNA 5'-leader removal [GO:0001682]	ribonuclease P activity [GO:0004526]	HQVRYTFMKGNLK	0.96049	16.1903	0	16.1903	0	0	0	0	0
A0A2C9WGI6	Ribonucleoside-diphosphate reductase (EC 1.17.4.1)	MANES_02G181900	A0A2C9WGI6_MANES	Manihot esculenta (Cassava) (Jatropha manihot)	deoxyribonucleotide biosynthetic process [GO:0009263];DNA replication [GO:0006260]	ribonucleoside-diphosphate reductase complex [GO:0005971]	ribonucleoside-diphosphate reductase complex [GO:0005971];ATP binding [GO:0005524];ribonucleoside-diphosphate reductase activity, thioredoxin disulfide as acceptor [GO:0004748];deoxyribonucleotide biosynthetic process [GO:0009263];DNA replication [GO:0006260]	ATP binding [GO:0005524];ribonucleoside-diphosphate reductase activity, thioredoxin disulfide as acceptor [GO:0004748]	IMYNYVDK	0.96702	0	15.1335	0	0	0	15.1335	0	0
A0A2C9UXX6	Ribosomal_L18e/L15P domain-containing protein	MANES_12G150400	A0A2C9UXX6_MANES	Manihot esculenta (Cassava) (Jatropha manihot)	translation [GO:0006412]	mitochondrial large ribosomal subunit [GO:0005762]	mitochondrial large ribosomal subunit [GO:0005762];mRNA binding [GO:0003729];structural constituent of ribosome [GO:0003735];translation [GO:0006412]	mRNA binding [GO:0003729];structural constituent of ribosome [GO:0003735]	KGRLLPK	0.96167	11.3644	0	0	11.3644	0	0	0	0
A0A2C9V9X4	Ribosomal_S7 domain-containing protein	MANES_09G041000	A0A2C9V9X4_MANES	Manihot esculenta (Cassava) (Jatropha manihot)	ribosomal small subunit assembly [GO:0000028];translation [GO:0006412]	cytosolic small ribosomal subunit [GO:0022627];ribosome [GO:0005840]	cytosolic small ribosomal subunit [GO:0022627];ribosome [GO:0005840];mRNA binding [GO:0003729];rRNA binding [GO:0019843];structural constituent of ribosome [GO:0003735];ribosomal small subunit assembly [GO:0000028];translation [GO:0006412]	mRNA binding [GO:0003729];rRNA binding [GO:0019843];structural constituent of ribosome [GO:0003735]	QAVDISPLR	0.9769	0	14.2767	0	0	0	0	0	14.2767
A0A2C9UUZ2	Ribosomal_TL5_C domain-containing protein	MANES_12G093600	A0A2C9UUZ2_MANES	Manihot esculenta (Cassava) (Jatropha manihot)	translation [GO:0006412]	cytosolic large ribosomal subunit [GO:0022625]	cytosolic large ribosomal subunit [GO:0022625];5S rRNA binding [GO:0008097];structural constituent of ribosome [GO:0003735];translation [GO:0006412]	5S rRNA binding [GO:0008097];structural constituent of ribosome [GO:0003735]	LLSKNEELPICK	0.94869	12.9804	0	0	12.9804	0	0	0	0
A0A2C9VL95	Ribosome biogenesis protein NOP53	MANES_07G139400	A0A2C9VL95_MANES	Manihot esculenta (Cassava) (Jatropha manihot)	ribosomal large subunit assembly [GO:0000027];rRNA processing [GO:0006364]	nucleolus [GO:0005730];nucleoplasm [GO:0005654]	nucleolus [GO:0005730];nucleoplasm [GO:0005654];5S rRNA binding [GO:0008097];ribosomal large subunit assembly [GO:0000027];rRNA processing [GO:0006364]	5S rRNA binding [GO:0008097]	EELSKEIDSLPDIIKEIAK	1.0009	0	13.0183	0	0	0	0	13.0183	0
A0A2C9VCR1	Ribosome production factor 2 homolog (Ribosome biogenesis protein RPF2 homolog)	MANES_08G020900	A0A2C9VCR1_MANES	Manihot esculenta (Cassava) (Jatropha manihot)	maturation of LSU-rRNA from tricistronic rRNA transcript (SSU-rRNA, 5.8S rRNA, LSU-rRNA) [GO:0000463];ribosomal large subunit assembly [GO:0000027];RNA biosynthetic process [GO:0032774]	nucleolus [GO:0005730]	nucleolus [GO:0005730];rRNA binding [GO:0019843];maturation of LSU-rRNA from tricistronic rRNA transcript (SSU-rRNA, 5.8S rRNA, LSU-rRNA) [GO:0000463];ribosomal large subunit assembly [GO:0000027];RNA biosynthetic process [GO:0032774]	rRNA binding [GO:0019843]	AYVCTAVSSNR	0.95837	15.8546	0	0	15.8546	0	0	0	0
A0ZQS3	Ribulose bisphosphate carboxylase large chain (EC 4.1.1.39) (Fragment)	rbcL	A0ZQS3_MANES	Manihot esculenta (Cassava) (Jatropha manihot)	photorespiration [GO:0009853];reductive pentose-phosphate cycle [GO:0019253]	chloroplast [GO:0009507]	chloroplast [GO:0009507];magnesium ion binding [GO:0000287];monooxygenase activity [GO:0004497];ribulose-bisphosphate carboxylase activity [GO:0016984];photorespiration [GO:0009853];reductive pentose-phosphate cycle [GO:0019253]	magnesium ion binding [GO:0000287];monooxygenase activity [GO:0004497];ribulose-bisphosphate carboxylase activity [GO:0016984]	DITLGFVDLLR	0.96891	16.8938	15.6895	0	16.8938	0	0	0	15.6895
A0A2C9VYH0	Ribulose bisphosphate carboxylase small subunit (RuBisCO small subunit)	MANES_05G137400	A0A2C9VYH0_MANES	Manihot esculenta (Cassava) (Jatropha manihot)	carbon fixation [GO:0015977];photorespiration [GO:0009853];photosynthesis [GO:0015979]	plastid [GO:0009536]	plastid [GO:0009536];carbon fixation [GO:0015977];photorespiration [GO:0009853];photosynthesis [GO:0015979]		ELDELIK	0.97414	0	14.9792	0	0	0	0	0	14.9792
Q9TLH3	Ribulose bisphosphate carboxylase small subunit (RuBisCO small subunit)		Q9TLH3_MANES	Manihot esculenta (Cassava) (Jatropha manihot)	carbon fixation [GO:0015977];photorespiration [GO:0009853];photosynthesis [GO:0015979]	chloroplast [GO:0009507]	chloroplast [GO:0009507];carbon fixation [GO:0015977];photorespiration [GO:0009853];photosynthesis [GO:0015979]		ELDELIK	0.96931	16.8882	14.8587	11.9057	16.8882	0	0	14.8587	13.6827
A0A2C9V810	Ricin B-type lectin domain-containing protein	MANES_10G135700	A0A2C9V810_MANES	Manihot esculenta (Cassava) (Jatropha manihot)	defense response [GO:0006952]		ADP binding [GO:0043531];defense response [GO:0006952]	ADP binding [GO:0043531]	LASPDLLK	0.96891	16.1861	15.8867	0	16.1861	0	15.8867	0	0
A0A2C9UFY5	Rieske domain-containing protein	MANES_15G107400	A0A2C9UFY5_MANES	Manihot esculenta (Cassava) (Jatropha manihot)		chloroplast [GO:0009507];organelle envelope [GO:0031967]	chloroplast [GO:0009507];organelle envelope [GO:0031967];2 iron, 2 sulfur cluster binding [GO:0051537];chlorophyllide a oxygenase [overall] activity [GO:0010277];metal ion binding [GO:0046872]	2 iron, 2 sulfur cluster binding [GO:0051537];chlorophyllide a oxygenase [overall] activity [GO:0010277];metal ion binding [GO:0046872]	PQVKVDR	0.96344	13.0089	15.262	13.0089	0	0	0	15.262	0
A0A2C9WC48	RING-type domain-containing protein	MANES_02G010100	A0A2C9WC48_MANES	Manihot esculenta (Cassava) (Jatropha manihot)		integral component of membrane [GO:0016021]	integral component of membrane [GO:0016021];polysaccharide binding [GO:0030247]	polysaccharide binding [GO:0030247]	ETLRTIPECNHYFHADCIDEWLK	1.007	0	10.503	0	0	0	0	0	10.503
A0A2C9VTT7	RING-type domain-containing protein	MANES_06G172200	A0A2C9VTT7_MANES	Manihot esculenta (Cassava) (Jatropha manihot)	regulation of programmed cell death [GO:0043067]		metal ion binding [GO:0046872];ubiquitin-protein transferase activity [GO:0004842];regulation of programmed cell death [GO:0043067]	metal ion binding [GO:0046872];ubiquitin-protein transferase activity [GO:0004842]	GETAAEMDDAQSCCGSSGEGEMKR	1.0141	0	11.4996	0	0	0	11.4996	0	0
A0A2C9W6X9	RING-type domain-containing protein	MANES_03G042200	A0A2C9W6X9_MANES	Manihot esculenta (Cassava) (Jatropha manihot)					MTCNHIFHERCIFGWLKVQNSCPTCR	1.0236	0	11.826	0	0	0	0	0	11.826
A0A2C9UZI2	RING-type domain-containing protein	MANES_11G091600	A0A2C9UZI2_MANES	Manihot esculenta (Cassava) (Jatropha manihot)			metal ion binding [GO:0046872]	metal ion binding [GO:0046872]	MASSSSMK	0.99581	0	11.9368	0	0	0	11.9368	0	0
A0A2C9U2F7	RING-type domain-containing protein	MANES_18G102200	A0A2C9U2F7_MANES	Manihot esculenta (Cassava) (Jatropha manihot)	protein transport [GO:0015031];ubiquitin-dependent protein catabolic process [GO:0006511]	integral component of membrane [GO:0016021];vacuole [GO:0005773]	integral component of membrane [GO:0016021];vacuole [GO:0005773];metal ion binding [GO:0046872];ubiquitin protein ligase activity [GO:0061630];protein transport [GO:0015031];ubiquitin-dependent protein catabolic process [GO:0006511]	metal ion binding [GO:0046872];ubiquitin protein ligase activity [GO:0061630]	FHAFCVDSWLTTWR	0.97813	0	13.16	0	0	0	0	0	13.16
A0A2C9UPH6	RING-type domain-containing protein	MANES_13G023100	A0A2C9UPH6_MANES	Manihot esculenta (Cassava) (Jatropha manihot)		integral component of membrane [GO:0016021]	integral component of membrane [GO:0016021];zinc ion binding [GO:0008270]	zinc ion binding [GO:0008270]	HSTCPLCRSVL	0.95926	0	13.2018	0	0	0	13.2018	0	0
A0A2C9WD42	RING-type domain-containing protein	MANES_02G120000	A0A2C9WD42_MANES	Manihot esculenta (Cassava) (Jatropha manihot)	protein ubiquitination [GO:0016567]	cytosol [GO:0005829]	cytosol [GO:0005829];metal ion binding [GO:0046872];ubiquitin protein ligase activity [GO:0061630];protein ubiquitination [GO:0016567]	metal ion binding [GO:0046872];ubiquitin protein ligase activity [GO:0061630]	EFYAVIFPSLLQLQR	0.97695	0	13.2313	0	0	0	0	13.2313	0
A0A2C9W2M3	RING-type domain-containing protein	MANES_04G146000	A0A2C9W2M3_MANES	Manihot esculenta (Cassava) (Jatropha manihot)	protein ubiquitination [GO:0016567];ubiquitin-dependent protein catabolic process [GO:0006511]	cullin-RING ubiquitin ligase complex [GO:0031461];nucleus [GO:0005634]	cullin-RING ubiquitin ligase complex [GO:0031461];nucleus [GO:0005634];cullin family protein binding [GO:0097602];ubiquitin protein ligase activity [GO:0061630];zinc ion binding [GO:0008270];protein ubiquitination [GO:0016567];ubiquitin-dependent protein catabolic process [GO:0006511]	cullin family protein binding [GO:0097602];ubiquitin protein ligase activity [GO:0061630];zinc ion binding [GO:0008270]	KWNAVALWAWDIVVDNCAICR	0.98473	0	13.5292	0	0	0	0	0	13.5292
A0A2C9US49	RING-type domain-containing protein	MANES_13G152000	A0A2C9US49_MANES	Manihot esculenta (Cassava) (Jatropha manihot)	ubiquitin-dependent protein catabolic process [GO:0006511]		ubiquitin protein ligase activity [GO:0061630];ubiquitin-dependent protein catabolic process [GO:0006511]	ubiquitin protein ligase activity [GO:0061630]	EMVMVTPCNHMFHEECIVPWVKSHGQCPVCR	1.0078	0	18.171	0	0	0	0	0	18.171
A0A2C9VND0	RING-type domain-containing protein	MANES_06G063700	A0A2C9VND0_MANES	Manihot esculenta (Cassava) (Jatropha manihot)	protein ubiquitination [GO:0016567]		ubiquitin protein ligase activity [GO:0061630];protein ubiquitination [GO:0016567]	ubiquitin protein ligase activity [GO:0061630]	DCFDGWLDHLNFNCPLCR	0.99564	10.9948	0	0	10.9948	0	0	0	0
A0A2C9WI22	RING-type domain-containing protein	MANES_01G058900	A0A2C9WI22_MANES	Manihot esculenta (Cassava) (Jatropha manihot)	protein ubiquitination [GO:0016567]		ubiquitin protein ligase activity [GO:0061630];protein ubiquitination [GO:0016567]	ubiquitin protein ligase activity [GO:0061630]	IPEFYSVSAVLIR	0.95729	11.6072	0	0	11.6072	0	0	0	0
A0A2C9UBD9	RING-type domain-containing protein	MANES_16G072900	A0A2C9UBD9_MANES	Manihot esculenta (Cassava) (Jatropha manihot)		integral component of membrane [GO:0016021]	integral component of membrane [GO:0016021]		HAFHKNCIDQWLQNHSSCPLCRYK	1.0125	12.4476	0	12.4476	0	11.2356	0	0	0
A0A251L962	RING-type domain-containing protein	MANES_05G055200	A0A251L962_MANES	Manihot esculenta (Cassava) (Jatropha manihot)			ubiquitin protein ligase activity [GO:0061630]	ubiquitin protein ligase activity [GO:0061630]	EESMGSCPVCRKVFHVK	1.0031	13.1221	0	0	0	13.1221	0	0	0
A0A2C9V7T6	RING-type domain-containing protein	MANES_10G143800	A0A2C9V7T6_MANES	Manihot esculenta (Cassava) (Jatropha manihot)	floral organ development [GO:0048437];negative regulation of cell population proliferation [GO:0008285];negative regulation of organ growth [GO:0046621];positive regulation of leaf senescence [GO:1900057];protein autoubiquitination [GO:0051865]		ubiquitin conjugating enzyme binding [GO:0031624];ubiquitin-protein transferase activity [GO:0004842];floral organ development [GO:0048437];negative regulation of cell population proliferation [GO:0008285];negative regulation of organ growth [GO:0046621];positive regulation of leaf senescence [GO:1900057];protein autoubiquitination [GO:0051865]	ubiquitin conjugating enzyme binding [GO:0031624];ubiquitin-protein transferase activity [GO:0004842]	CKFGSFFSR	0.95508	13.6755	0	13.6755	0	0	0	0	0
A0A2C9UA58	RING-type domain-containing protein	MANES_16G088400	A0A2C9UA58_MANES	Manihot esculenta (Cassava) (Jatropha manihot)	protein ubiquitination [GO:0016567]	integral component of membrane [GO:0016021]	integral component of membrane [GO:0016021];ubiquitin protein ligase activity [GO:0061630];protein ubiquitination [GO:0016567]	ubiquitin protein ligase activity [GO:0061630]	NCCHVFHKECIDRWVDHDHDHDHDDNHK	1.0646	13.6939	0	0	13.6939	0	0	0	0
A0A2C9WL05	RING-type domain-containing protein	MANES_01G105300	A0A2C9WL05_MANES	Manihot esculenta (Cassava) (Jatropha manihot)	protein ubiquitination [GO:0016567]	cytoplasm [GO:0005737]	cytoplasm [GO:0005737];ubiquitin protein ligase activity [GO:0061630];protein ubiquitination [GO:0016567]	ubiquitin protein ligase activity [GO:0061630]	GSPPAAK	0.95311	13.8943	0	13.8943	0	0	0	0	0
A0A2C9U9M2	RING-type domain-containing protein	MANES_16G068000	A0A2C9U9M2_MANES	Manihot esculenta (Cassava) (Jatropha manihot)		integral component of membrane [GO:0016021]	integral component of membrane [GO:0016021];zinc ion binding [GO:0008270]	zinc ion binding [GO:0008270]	YRHRNQVLEQESTQSR	0.96319	14.0112	0	0	0	14.0112	0	0	0
A0A2C9W6C2	RING-type domain-containing protein	MANES_03G106000	A0A2C9W6C2_MANES	Manihot esculenta (Cassava) (Jatropha manihot)		integral component of membrane [GO:0016021]	integral component of membrane [GO:0016021]		PQFIYNRHLHSNEQMVDR	0.96716	15.3225	0	0	15.3225	0	0	0	0
A0A2C9VTP7	RING-type domain-containing protein	MANES_05G058100	A0A2C9VTP7_MANES	Manihot esculenta (Cassava) (Jatropha manihot)					MFWDAFSRNSFR	0.95518	15.9713	0	15.9713	0	15.7669	0	0	0
A0A2C9VTQ2	RING-type E3 ubiquitin transferase (EC 2.3.2.27)	MANES_05G010800	A0A2C9VTQ2_MANES	Manihot esculenta (Cassava) (Jatropha manihot)	protein ubiquitination [GO:0016567];rescue of stalled ribosome [GO:0072344]		metal ion binding [GO:0046872];ribosome binding [GO:0043022];ubiquitin protein ligase activity [GO:0061630];protein ubiquitination [GO:0016567];rescue of stalled ribosome [GO:0072344]	metal ion binding [GO:0046872];ribosome binding [GO:0043022];ubiquitin protein ligase activity [GO:0061630]	NYDDLEIHFR	0.98246	0	13.4338	0	0	0	0	0	13.4338
A0A2C9VF22	RING-type E3 ubiquitin transferase (EC 2.3.2.27)	MANES_08G101100	A0A2C9VF22_MANES	Manihot esculenta (Cassava) (Jatropha manihot)	chromatin organization [GO:0006325];maintenance of DNA methylation [GO:0010216];protein ubiquitination [GO:0016567]	nucleus [GO:0005634]	nucleus [GO:0005634];DNA binding [GO:0003677];metal ion binding [GO:0046872];ubiquitin protein ligase activity [GO:0061630];chromatin organization [GO:0006325];maintenance of DNA methylation [GO:0010216];protein ubiquitination [GO:0016567]	DNA binding [GO:0003677];metal ion binding [GO:0046872];ubiquitin protein ligase activity [GO:0061630]	AKNFMHQTETDPQQAYKEEASDGNDK	0.97663	0	15.5667	0	0	0	15.5667	0	0
A0A2C9VAL1	RING-type E3 ubiquitin transferase (EC 2.3.2.27)	MANES_09G090000	A0A2C9VAL1_MANES	Manihot esculenta (Cassava) (Jatropha manihot)	protein ubiquitination [GO:0016567]	integral component of membrane [GO:0016021]	integral component of membrane [GO:0016021];protein ubiquitination [GO:0016567]		LSVCKHSFHASCINMWLNSHSNCPVCRASVPAK	1.0388	0	16.2867	0	0	0	13.7802	0	16.2867
A0A2C9V736	RING-type E3 ubiquitin transferase (EC 2.3.2.27)	MANES_10G103400	A0A2C9V736_MANES	Manihot esculenta (Cassava) (Jatropha manihot)	protein ubiquitination [GO:0016567]	integral component of membrane [GO:0016021]	integral component of membrane [GO:0016021];protein ubiquitination [GO:0016567]		RDCSNQGLLKFMGSSSIGR	0.95985	0	17.415	0	0	0	0	0	17.415
A0A2C9UQ40	RING-type E3 ubiquitin transferase (EC 2.3.2.27)	MANES_13G084400	A0A2C9UQ40_MANES	Manihot esculenta (Cassava) (Jatropha manihot)					AFDNFQFVNFTK	0.95582	0	18.395	0	0	0	0	18.395	0
A0A251LCG5	RING-type E3 ubiquitin transferase (EC 2.3.2.27)	MANES_05G146700	A0A251LCG5_MANES	Manihot esculenta (Cassava) (Jatropha manihot)			ubiquitin-protein transferase activity [GO:0004842]	ubiquitin-protein transferase activity [GO:0004842]	LIQEVREHTK	0.95782	0	18.996	0	0	0	0	18.996	0
A0A2C9W600	RING-type E3 ubiquitin transferase (EC 2.3.2.27)	MANES_03G090300	A0A2C9W600_MANES	Manihot esculenta (Cassava) (Jatropha manihot)			ubiquitin-protein transferase activity [GO:0004842]	ubiquitin-protein transferase activity [GO:0004842]	IDGKSRTETWER	0.96375	13.8206	15.6019	0	0	13.8206	15.6019	0	0
A0A2C9VDT6	RING-type E3 ubiquitin transferase (EC 2.3.2.27)	MANES_08G006400	A0A2C9VDT6_MANES	Manihot esculenta (Cassava) (Jatropha manihot)	protein ubiquitination [GO:0016567]		ubiquitin protein ligase activity [GO:0061630];protein ubiquitination [GO:0016567]	ubiquitin protein ligase activity [GO:0061630]	VNNGPDE	0.96749	15.7701	16.7925	15.7701	0	0	0	16.7925	0
[truncated: 972 more rows]
